# Supplementary material for: N-Benzoyl-N′-phenyl­urea
Source: Acta Crystallogr Sect E Struct Rep Online. 2010 Jan 20;66(Pt 2):o414. doi: 10.1107/S1600536810001807 (PMC2979815; doi:10.1107/S1600536810001807)
Supplement: Supplementary file 1 [file e-66-0o414-sup1.cif]

##############################################################################
###                                                                        ###
###        Electronic paper (Acta Crystallographica Section E)             ###
###                                                                        ###
##############################################################################
#                                                                            #
# This CIF contains the data in a paper accepted for publication in Acta     #
# Crystallographica Section E. It conforms to the requirements of Notes      #
# for Authors for Section E, and has been peer reviewed under the auspices   #
# of the IUCr Commission on Journals.                                        #
#                                                                            #
# Full details of the Crystallographic Information File format               #
# are given in the paper "The Crystallographic Information File (CIF):       #
# a New Standard Archive File for Crystallography" by S. R. Hall, F. H.      #
# Allen and I. D. Brown [Acta Cryst. (1991), A47, 655-685].                  #
#                                                                            #
# The current version of the core CIF dictionary is obtainable from          #
# ftp://ftp.iucr.org/pub/cif_core.dic. The current version number is 2.4.    #
#                                                                            #
# Software is freely available for graphical display of the structure(s) in  #
# this CIF.  For information consult the CIF home page http://www.iucr.org/  #
# cif/home.html                                                              #
#                                                                            #
# This file may be used for bona fide research purposes within the           #
# scientific community so long as proper attribution is given to the journal # 
# article from which it was obtained.                                        #
#                                                                            #
##############################################################################
                                             
data_global
_audit_creation_method     'WinGX routine CIF_UPDATE'
_audit_conform_dict_name     cif_core.dic
_audit_conform_dict_version     2.4
_journal_date_recd_electronic     2010-01-08
_journal_date_accepted     2010-01-14
_journal_name_full     'Acta Crystallographica, Section E'
_journal_year     2010
_journal_volume     66
_journal_issue      2
_journal_page_first     o414
_journal_page_last     o414
_journal_paper_category     QO
_journal_coeditor_code     IM2175
_publ_contact_author_name     'Barbara Becker'
_publ_contact_author_address
;
Department of Inorganic Chemistry
Gdansk University of Technology
Narutowicza 11/12
80-233 Gda\'nsk
Poland
;
_publ_contact_author_email     'barbara.becker@pg.gda.pl'
_publ_contact_author_fax     '48(58)3472694'
_publ_contact_author_phone     '48(58)3472622'
_publ_section_title
;
<i>N</i>-Benzoyl-<i>N</i>'-phenylurea
;
loop_
    _publ_author_name
    _publ_author_footnote
    _publ_author_address
    'Okuniewski, Andrzej' .
;
Department of Inorganic Chemistry
Gdansk University of Technology
Narutowicza 11/12
80-233 Gda\'nsk
Poland
;
    'Chojnacki, Jaroslaw' .
;
Department of Inorganic Chemistry
Gdansk University of Technology
Narutowicza 11/12
80-233 Gda\'nsk
Poland
;
    'Becker, Barbara' .
;
Department of Inorganic Chemistry
Gdansk University of Technology
Narutowicza 11/12
80-233 Gda\'nsk
Poland
;
data_I
_audit_creation_method     'WinGX routine CIF_UPDATE'
_audit_conform_dict_name     cif_core.dic
_audit_conform_dict_version     2.4
_chemical_name_systematic
;
<i>N</i>-Benzoyl-<i>N</i>'-phenylurea
;
_chemical_formula_moiety     'C14 H12 N2 O2'
_chemical_formula_sum     'C14 H12 N2 O2'
_chemical_formula_iupac     'C14 H12 N2 O2'
_chemical_formula_weight     240.26
_chemical_melting_point     482(2)
_symmetry_cell_setting     monoclinic
_symmetry_space_group_name_H-M     'P 21/c'
_symmetry_space_group_name_Hall     '-P 2ybc'
loop_
    _symmetry_equiv_pos_as_xyz
    'x, y, z'
    '-x, y+1/2, -z+1/2'
    '-x, -y, -z'
    'x, -y-1/2, z-1/2'
_cell_length_a     15.5641(8)
_cell_length_b     4.6564(3)
_cell_length_c     21.1029(15)
_cell_angle_alpha     90
_cell_angle_beta     128.716(4)
_cell_angle_gamma     90
_cell_volume     1193.31(15)
_cell_formula_units_Z     4
_cell_measurement_reflns_used     2481
_cell_measurement_theta_min     2.47
_cell_measurement_theta_max     28.3943
_cell_measurement_temperature     150(2)
_exptl_crystal_description     needle
_exptl_crystal_colour     colourless
_exptl_crystal_size_max     0.5366
_exptl_crystal_size_mid     0.1027
_exptl_crystal_size_min     0.0901
_exptl_crystal_density_diffrn     1.337
_exptl_crystal_density_method     'not measured'
_exptl_crystal_F_000     504
loop_
    _exptl_crystal_face_index_h
    _exptl_crystal_face_index_k
    _exptl_crystal_face_index_l
    _exptl_crystal_face_perp_dist
    2 -6 4 0.2387
    -2 6 -4 0.2637
    -11 0 -18 0.081
    -18 0 15 0.0428
    16 0 -18 0.0576
    12 0 18 0.0076
_exptl_absorpt_coefficient_mu     0.091
_exptl_absorpt_correction_type     analytical
_exptl_absorpt_process_details
;
[CrysAlis Pro (Oxford Diffraction, 2009); analytical numeric absorption
correction using a multi-faceted crystal model based on expressions derived
by Clark & Reid (1995)]
;
_exptl_absorpt_correction_T_min     0.971
_exptl_absorpt_correction_T_max     0.993
_diffrn_ambient_temperature     150(2)
_diffrn_radiation_type     MoK\a
_diffrn_radiation_wavelength     0.71073
_diffrn_radiation_source     'Mo K\a radiation'
_diffrn_radiation_monochromator     graphite
_diffrn_measurement_device_type
;
Oxford Diffraction Xcalibur diffractometer with a
Sapphire2 (large Be window) detector
;
_diffrn_measurement_method     \w
_diffrn_detector_area_resol_mean     8.1883
_diffrn_reflns_number     4425
_diffrn_reflns_av_R_equivalents     0.0221
_diffrn_reflns_theta_min     2.47
_diffrn_reflns_theta_max     25.49
_diffrn_reflns_theta_full     25.49
_diffrn_measured_fraction_theta_max     0.999
_diffrn_measured_fraction_theta_full     0.999
_diffrn_reflns_limit_h_min     -18
_diffrn_reflns_limit_h_max     9
_diffrn_reflns_limit_k_min     -3
_diffrn_reflns_limit_k_max     5
_diffrn_reflns_limit_l_min     -21
_diffrn_reflns_limit_l_max     25
_refine_special_details
;
Refinement of <i>F</i>^2^ against ALL reflections. The weighted <i>R</i>-factor
<i>wR</i> and goodness of fit <i>S</i> are based on <i>F</i>^2^, conventional
<i>R</i>-factors <i>R</i> are based on <i>F</i>, with <i>F</i> set to zero for
negative <i>F</i>^2^. The threshold expression of <i>F</i>^2^ >
2\s(<i>F</i>^2^) is used only for calculating <i>R</i>-factors(gt) <i>etc</i>.
and is not relevant to the choice of reflections for refinement.
<i>R</i>-factors based on <i>F</i>^2^ are statistically about twice as large
as those based on <i>F</i>, and <i>R</i>- factors based on ALL data will be
even larger.
;
_reflns_number_total     2221
_reflns_number_gt     1575
_reflns_threshold_expression     I>2\s(I)
_refine_ls_structure_factor_coef     Fsqd
_refine_ls_matrix_type     full
_refine_ls_R_factor_all     0.0587
_refine_ls_R_factor_gt     0.0394
_refine_ls_wR_factor_gt     0.0919
_refine_ls_wR_factor_ref     0.0984
_refine_ls_goodness_of_fit_ref     0.938
_refine_ls_restrained_S_all     0.938
_refine_ls_number_reflns     2221
_refine_ls_number_parameters     211
_refine_ls_number_restraints     0
_refine_ls_hydrogen_treatment     refxyz
_refine_ls_weighting_scheme     calc
_refine_ls_weighting_details
         'calc w=1/[\s^2^(Fo^2^)+(0.0656P)^2^+0.0000P] where P=(Fo^2^+2Fc^2^)/3'
_atom_sites_solution_hydrogens     difmap
_atom_sites_solution_primary     direct
_atom_sites_solution_secondary     difmap
_refine_ls_shift/su_max     0
_refine_ls_shift/su_mean     0
_refine_diff_density_max     0.216
_refine_diff_density_min     -0.138
_refine_ls_extinction_method     none
loop_
    _atom_type_symbol
    _atom_type_description
    _atom_type_scat_dispersion_real
    _atom_type_scat_dispersion_imag
    _atom_type_scat_source
    C C 0.0033 0.0016 'International Tables Vol C Tables 4.2.6.8 and 6.1.1.4'
    H H 0 0 'International Tables Vol C Tables 4.2.6.8 and 6.1.1.4'
    N N 0.0061 0.0033 'International Tables Vol C Tables 4.2.6.8 and 6.1.1.4'
    O O 0.0106 0.006 'International Tables Vol C Tables 4.2.6.8 and 6.1.1.4'
_computing_data_collection
;
CrysAlis Pro (Oxford Diffraction, 2009)
;
_computing_cell_refinement
;
CrysAlis Pro (Oxford Diffraction, 2009)
;
_computing_data_reduction
;
CrysAlis Pro (Oxford Diffraction, 2009)
;
_computing_structure_solution     '<i>SHELXS97</i> (Sheldrick, 2008)'
_computing_structure_refinement     '<i>SHELXL97</i> (Sheldrick, 2008)'
_computing_molecular_graphics     '<i>ORTEP-3 for Windows</i> (Farrugia, 1997)'
_computing_publication_material
;
<i>WinGX</i> (Farrugia, 1999) and PLATON (Spek, 2009)
;
loop_
    _atom_site_type_symbol
    _atom_site_label
    _atom_site_fract_x
    _atom_site_fract_y
    _atom_site_fract_z
    _atom_site_U_iso_or_equiv
    _atom_site_adp_type
    _atom_site_calc_flag
    _atom_site_refinement_flags
    _atom_site_occupancy
    _atom_site_disorder_assembly
    _atom_site_disorder_group
    O O1 0.58625(7) 0.6582(2) -0.00745(6) 0.0384(3) Uani d . 1 . .
    O O2 0.82393(7) 0.2951(2) 0.21526(6) 0.0396(3) Uani d . 1 . .
    N N1 0.77093(9) 0.6517(3) 0.09887(7) 0.0295(3) Uani d . 1 . .
    N N2 0.64890(9) 0.3566(3) 0.09771(7) 0.0284(3) Uani d . 1 . .
    C C1 0.66640(10) 0.5660(3) 0.05886(8) 0.0274(3) Uani d . 1 . .
    C C2 0.72519(10) 0.2381(3) 0.17319(8) 0.0282(3) Uani d . 1 . .
    C C11 0.81196(11) 0.8530(3) 0.07373(9) 0.0297(4) Uani d . 1 . .
    C C12 0.74750(12) 0.9966(3) -0.00011(9) 0.0330(4) Uani d . 1 . .
    C C13 0.79673(13) 1.1897(4) -0.01876(10) 0.0393(4) Uani d . 1 . .
    C C14 0.90876(14) 1.2390(4) 0.03479(11) 0.0469(5) Uani d . 1 . .
    C C15 0.97228(13) 1.0949(4) 0.10784(12) 0.0516(5) Uani d . 1 . .
    C C16 0.92476(12) 0.9038(4) 0.12780(11) 0.0411(4) Uani d . 1 . .
    C C21 0.68355(10) 0.0351(3) 0.20329(8) 0.0275(3) Uani d . 1 . .
    C C22 0.75435(12) -0.0253(3) 0.28626(9) 0.0336(4) Uani d . 1 . .
    C C23 0.72257(13) -0.2128(4) 0.31894(10) 0.0389(4) Uani d . 1 . .
    C C24 0.61969(13) -0.3423(4) 0.26921(10) 0.0390(4) Uani d . 1 . .
    C C25 0.54898(12) -0.2851(3) 0.18661(10) 0.0368(4) Uani d . 1 . .
    C C26 0.58046(11) -0.0960(3) 0.15362(9) 0.0316(4) Uani d . 1 . .
    H H1 0.8205(12) 0.559(3) 0.1480(10) 0.039(4) Uiso d . 1 . .
    H H13 0.7502(12) 1.291(4) -0.0711(10) 0.041(4) Uiso d . 1 . .
    H H12 0.6663(12) 0.961(3) -0.0395(8) 0.032(4) Uiso d . 1 . .
    H H2 0.5745(13) 0.328(3) 0.0717(9) 0.041(4) Uiso d . 1 . .
    H H23 0.7751(12) -0.257(3) 0.3782(10) 0.040(4) Uiso d . 1 . .
    H H26 0.5289(12) -0.059(3) 0.0951(9) 0.032(4) Uiso d . 1 . .
    H H22 0.8256(13) 0.077(4) 0.3210(9) 0.044(4) Uiso d . 1 . .
    H H25 0.4762(13) -0.375(3) 0.1504(9) 0.043(4) Uiso d . 1 . .
    H H24 0.5963(12) -0.477(4) 0.2916(9) 0.043(4) Uiso d . 1 . .
    H H14 0.9397(13) 1.385(4) 0.0187(10) 0.056(5) Uiso d . 1 . .
    H H15 1.0520(15) 1.117(4) 0.1465(10) 0.060(5) Uiso d . 1 . .
    H H16 0.9654(14) 0.800(4) 0.1778(11) 0.055(5) Uiso d . 1 . .
loop_
    _atom_site_aniso_label
    _atom_site_aniso_U_11
    _atom_site_aniso_U_22
    _atom_site_aniso_U_33
    _atom_site_aniso_U_12
    _atom_site_aniso_U_13
    _atom_site_aniso_U_23
    O1 0.0223(5) 0.0518(7) 0.0288(6) -0.0014(4) 0.0100(5) 0.0106(5)
    O2 0.0231(5) 0.0527(7) 0.0304(6) -0.0018(5) 0.0107(5) 0.0068(5)
    N1 0.0205(6) 0.0363(7) 0.0235(6) -0.0025(5) 0.0097(5) 0.0026(6)
    N2 0.0199(6) 0.0351(7) 0.0239(6) -0.0017(5) 0.0106(5) 0.0007(6)
    C1 0.0234(7) 0.0333(8) 0.0226(7) -0.0020(6) 0.0130(6) -0.0018(7)
    C2 0.0237(7) 0.0320(8) 0.0243(7) 0.0018(6) 0.0128(6) -0.0015(7)
    C11 0.0275(7) 0.0316(8) 0.0297(8) -0.0041(6) 0.0178(6) -0.0048(7)
    C12 0.0308(8) 0.0373(9) 0.0289(8) -0.0040(6) 0.0178(7) -0.0030(7)
    C13 0.0443(9) 0.0417(10) 0.0360(9) -0.0046(7) 0.0270(8) -0.0006(8)
    C14 0.0473(10) 0.0458(11) 0.0562(11) -0.0118(8) 0.0366(9) -0.0009(9)
    C15 0.0303(9) 0.0560(12) 0.0579(12) -0.0089(8) 0.0223(9) 0.0049(10)
    C16 0.0273(8) 0.0438(10) 0.0413(10) -0.0041(7) 0.0162(7) 0.0051(9)
    C21 0.0279(7) 0.0267(8) 0.0276(7) 0.0058(6) 0.0173(6) 0.0011(7)
    C22 0.0333(8) 0.0339(9) 0.0286(8) 0.0037(6) 0.0169(7) 0.0011(7)
    C23 0.0441(9) 0.0422(10) 0.0296(8) 0.0067(7) 0.0227(7) 0.0047(8)
    C24 0.0471(9) 0.0367(9) 0.0444(9) 0.0052(7) 0.0340(8) 0.0080(8)
    C25 0.0357(8) 0.0356(9) 0.0425(9) 0.0002(7) 0.0261(8) 0.0015(8)
    C26 0.0282(7) 0.0355(9) 0.0286(8) 0.0033(6) 0.0165(7) 0.0026(7)
_geom_special_details
;
All s.u.'s (except the s.u. in the dihedral angle between two l.s. planes) are
estimated using the full covariance matrix. The cell s.u.'s are taken into
account individually in the estimation of s.u.'s in distances, angles and
torsion angles; correlations between s.u.'s in cell parameters are only used
when they are defined by crystal symmetry. An approximate (isotropic)
treatment of cell s.u.'s is used for estimating s.u.'s involving l.s. planes.
;
loop_
    _geom_bond_atom_site_label_1
    _geom_bond_atom_site_label_2
    _geom_bond_site_symmetry_2
    _geom_bond_distance
    _geom_bond_publ_flag
    O1 C1 . 1.2308(16) ?
    O2 C2 . 1.2304(15) ?
    N1 C1 . 1.3419(16) ?
    N1 C11 . 1.4114(18) ?
    N1 H1 . 0.926(16) ?
    N2 C2 . 1.3731(18) ?
    N2 C1 . 1.4058(18) ?
    N2 H2 . 0.930(15) ?
    C2 C21 . 1.494(2) ?
    C11 C12 . 1.388(2) ?
    C11 C16 . 1.3907(19) ?
    C12 C13 . 1.388(2) ?
    C12 H12 . 1.001(14) ?
    C13 C14 . 1.380(2) ?
    C13 H13 . 0.984(17) ?
    C14 C15 . 1.378(3) ?
    C14 H14 . 1.007(19) ?
    C15 C16 . 1.381(2) ?
    C15 H15 . 0.975(18) ?
    C16 H16 . 0.956(19) ?
    C21 C26 . 1.394(2) ?
    C21 C22 . 1.3950(19) ?
    C22 C23 . 1.382(2) ?
    C22 H22 . 0.988(16) ?
    C23 C24 . 1.388(2) ?
    C23 H23 . 0.998(16) ?
    C24 C25 . 1.386(2) ?
    C24 H24 . 0.983(17) ?
    C25 C26 . 1.388(2) ?
    C25 H25 . 0.980(16) ?
    C26 H26 . 0.979(15) ?
loop_
    _geom_angle_atom_site_label_1
    _geom_angle_atom_site_label_2
    _geom_angle_atom_site_label_3
    _geom_angle_site_symmetry_1
    _geom_angle_site_symmetry_3
    _geom_angle
    _geom_angle_publ_flag
    C1 N1 C11 . . 128.07(12) ?
    C1 N1 H1 . . 113.5(9) ?
    C11 N1 H1 . . 118.4(9) ?
    C2 N2 C1 . . 127.79(11) ?
    C2 N2 H2 . . 118.7(9) ?
    C1 N2 H2 . . 112.3(10) ?
    O1 C1 N1 . . 125.41(14) ?
    O1 C1 N2 . . 118.47(11) ?
    N1 C1 N2 . . 116.12(12) ?
    O2 C2 N2 . . 122.27(13) ?
    O2 C2 C21 . . 120.53(12) ?
    N2 C2 C21 . . 117.20(12) ?
    C12 C11 C16 . . 119.63(14) ?
    C12 C11 N1 . . 124.25(12) ?
    C16 C11 N1 . . 116.12(13) ?
    C11 C12 C13 . . 119.38(14) ?
    C11 C12 H12 . . 120.2(8) ?
    C13 C12 H12 . . 120.4(8) ?
    C14 C13 C12 . . 120.96(16) ?
    C14 C13 H13 . . 120.3(9) ?
    C12 C13 H13 . . 118.7(9) ?
    C15 C14 C13 . . 119.33(16) ?
    C15 C14 H14 . . 123.1(10) ?
    C13 C14 H14 . . 117.5(10) ?
    C14 C15 C16 . . 120.59(15) ?
    C14 C15 H15 . . 122.2(10) ?
    C16 C15 H15 . . 117.2(11) ?
    C15 C16 C11 . . 120.10(16) ?
    C15 C16 H16 . . 123.5(10) ?
    C11 C16 H16 . . 116.4(10) ?
    C26 C21 C22 . . 119.31(14) ?
    C26 C21 C2 . . 123.99(13) ?
    C22 C21 C2 . . 116.69(13) ?
    C23 C22 C21 . . 120.37(14) ?
    C23 C22 H22 . . 121.3(9) ?
    C21 C22 H22 . . 118.3(9) ?
    C22 C23 C24 . . 120.06(15) ?
    C22 C23 H23 . . 119.3(9) ?
    C24 C23 H23 . . 120.7(9) ?
    C25 C24 C23 . . 120.03(15) ?
    C25 C24 H24 . . 119.1(9) ?
    C23 C24 H24 . . 120.9(9) ?
    C24 C25 C26 . . 120.07(15) ?
    C24 C25 H25 . . 121.3(9) ?
    C26 C25 H25 . . 118.6(9) ?
    C25 C26 C21 . . 120.16(14) ?
    C25 C26 H26 . . 118.5(9) ?
    C21 C26 H26 . . 121.4(9) ?
loop_
    _geom_torsion_atom_site_label_1
    _geom_torsion_atom_site_label_2
    _geom_torsion_atom_site_label_3
    _geom_torsion_atom_site_label_4
    _geom_torsion_site_symmetry_1
    _geom_torsion_site_symmetry_2
    _geom_torsion_site_symmetry_3
    _geom_torsion_site_symmetry_4
    _geom_torsion
    _geom_torsion_publ_flag
    N1 C1 N2 C2 . . . . 3.0(2) ?
loop_
    _geom_hbond_atom_site_label_D
    _geom_hbond_atom_site_label_H
    _geom_hbond_atom_site_label_A
    _geom_hbond_site_symmetry_A
    _geom_hbond_distance_DH
    _geom_hbond_distance_HA
    _geom_hbond_distance_DA
    _geom_hbond_angle_DHA
    N1 H1 O2 . 0.93(2) 1.85(2) 2.634(2) 140.0(10)
    N2 H2 O1 3_665 0.93(2) 1.97(2) 2.8820(10)
                                            169.0(10)
