# Supplementary material for: N-Benzoyl-N′-phenyl­urea
Source: Acta Crystallogr Sect E Struct Rep Online. 2010 Jan 20;66(Pt 2):o414. doi: 10.1107/S1600536810001807 (PMC2979815; doi:10.1107/S1600536810001807)
Supplement: Supplementary file 2 [file e-66-0o414-Isup2.hkl]

#
# h,k,l, Fc-squared, Fo-squared, sigma(Fo-squared) and status flag
#
data_I
_shelx_title ' C22k in P21/n New: P21/c'
_shelx_refln_list_code          4
_shelx_F_calc_maximum      182.83
_exptl_crystal_F_000       504.00
_reflns_d_resolution_high  0.8258
 
loop_
 _symmetry_equiv_pos_as_xyz
 'x, y, z'
 '-x, y+1/2, -z+1/2'
 '-x, -y, -z'
 'x, -y-1/2, z-1/2'
 
_cell_length_a    15.5641
_cell_length_b     4.6564
_cell_length_c    21.1029
_cell_angle_alpha  90.000
_cell_angle_beta  128.716
_cell_angle_gamma  90.000
 
_shelx_F_squared_multiplier     1.000
 
loop_
 _refln_index_h
 _refln_index_k
 _refln_index_l
 _refln_F_squared_calc
 _refln_F_squared_meas
 _refln_F_squared_sigma
 _refln_observed_status
   2   0   0     9815.07    11189.24    207.73 o
   3   0   0      429.98      448.30      9.78 o
   4   0   0      323.96      339.82      2.76 o
   5   0   0     1996.07     2159.32     20.51 o
   6   0   0     1047.87     1070.32      4.03 o
   7   0   0      103.09      105.22      3.99 o
   8   0   0      523.29      498.51     36.40 o
   9   0   0        1.69        0.58      1.35 o
  10   0   0       15.94       16.12      4.50 o
  11   0   0       66.24       47.35      4.89 o
  12   0   0      460.66      452.18      8.49 o
  13   0   0      121.39      130.53      6.58 o
  14   0   0       27.06       17.93      6.04 o
   1   1   0       90.58       78.05      2.49 o
   2   1   0     3672.89     4214.17     50.95 o
   3   1   0      701.33      707.23      5.82 o
   4   1   0     1062.32     1183.07      5.73 o
   5   1   0     1440.66     1662.64     12.66 o
   6   1   0        5.98        5.34      0.68 o
   7   1   0      457.22      469.90     16.36 o
   8   1   0        9.61       10.79      1.92 o
   9   1   0       36.49       27.38      2.15 o
  10   1   0      186.53      191.60      3.12 o
  11   1   0       20.30       18.30      3.41 o
  12   1   0      205.12      177.12      4.87 o
  13   1   0        5.81        6.45      3.81 o
  14   1   0        0.20       -2.27      4.01 o
   0   2   0     1227.68     1255.58      8.80 o
   1   2   0        5.61        4.17      2.52 o
   2   2   0       10.94        7.10      2.00 o
   3   2   0     1064.30     1034.75     25.85 o
   4   2   0       33.40       30.38      2.25 o
   5   2   0      164.18      165.87      4.10 o
   6   2   0       27.29       28.68      1.67 o
   7   2   0       28.65       30.28      1.76 o
   8   2   0       89.15       94.01      2.97 o
   9   2   0      155.02      148.31      3.22 o
  10   2   0       76.59       83.27      2.98 o
  11   2   0      407.41      405.31      4.60 o
  12   2   0      124.41      127.35     11.65 o
  13   2   0       31.30       30.86      3.87 o
   1   3   0      691.45      675.99      6.13 o
   2   3   0      140.69      152.35      6.95 o
   3   3   0        8.20        7.70      2.40 o
   4   3   0       54.24       56.39      2.78 o
   5   3   0        4.52        2.91      2.63 o
   6   3   0       37.89       34.19      2.60 o
   7   3   0      127.07      124.29      4.22 o
   8   3   0       13.44       12.62      2.60 o
   9   3   0      204.13      211.08     10.91 o
  10   3   0       28.95       30.42      4.14 o
  11   3   0       82.96       92.24      5.60 o
  12   3   0        0.00        3.19      6.69 o
   0   4   0        2.32       -1.27      5.71 o
   1   4   0        7.62        9.35      3.12 o
   2   4   0      199.58      219.02      9.82 o
   3   4   0        3.02        4.99      3.17 o
   4   4   0      217.58      229.10     10.42 o
   5   4   0      375.38      410.08     12.19 o
   6   4   0       20.04       19.08      3.33 o
   7   4   0      105.59      118.41     14.37 o
   8   4   0       19.63       21.12      4.57 o
   9   4   0        2.07        2.04      4.27 o
  10   4   0        8.90       11.97      4.59 o
   1   5   0       40.67       43.67      5.23 o
   2   5   0       11.68       12.45      4.97 o
   3   5   0        0.24        2.26      4.82 o
   4   5   0       11.60       12.04      5.14 o
   5   5   0        7.64        6.18      4.78 o
   6   5   0        1.26       -1.35      7.73 o
 -14   1   1       14.43       16.78      3.76 o
 -13   1   1       31.73       20.35      3.87 o
 -12   1   1        0.08       -0.55      3.56 o
 -11   1   1       82.17       74.91      3.88 o
 -10   1   1        1.41        0.68      2.09 o
  -9   1   1       11.14        9.20      2.05 o
  -8   1   1      162.67      187.20      3.51 o
  -7   1   1       11.58        9.67      1.76 o
  -6   1   1       18.62       18.77      1.74 o
  -5   1   1     1037.24     1057.86     14.76 o
  -4   1   1       46.03       36.24      1.37 o
  -3   1   1       14.25       10.68      1.24 o
  -2   1   1        0.81        2.47      1.40 o
  -1   1   1      412.23      383.01     15.51 o
   0   1   1      169.68      167.87      6.91 o
   1   1   1     3381.05     3649.64     54.58 o
   2   1   1      269.92      275.27     18.48 o
   3   1   1      242.75      236.50      6.65 o
   4   1   1     1381.32     1480.43     11.93 o
   5   1   1      654.09      678.27      5.98 o
   6   1   1      311.26      353.29      4.22 o
   7   1   1        9.24        9.44      1.01 o
   8   1   1       22.17       17.84      3.00 o
   9   1   1      267.08      256.29      8.70 o
  10   1   1      104.47       87.58      2.64 o
  11   1   1       14.68       13.98      3.41 o
  12   1   1       24.34       27.81      3.86 o
  13   1   1       39.65       39.83      4.98 o
  14   1   1        9.87        5.64      4.29 o
 -14   2   1       11.80       11.05      3.92 o
 -13   2   1      179.66      205.73      6.36 o
 -12   2   1      305.55      344.64      5.94 o
 -11   2   1       14.16       13.44      2.64 o
 -10   2   1      337.13      354.41      4.18 o
  -9   2   1       48.45       43.94      2.60 o
  -8   2   1      267.50      250.46      6.12 o
  -7   2   1       45.72       47.45      2.26 o
  -6   2   1       12.70       13.34      1.57 o
  -5   2   1      266.53      254.57      5.62 o
  -4   2   1        6.13        5.73      1.58 o
  -3   2   1        5.18        3.41      1.91 o
  -2   2   1       11.33       74.94     12.62 o
  -1   2   1       11.24       10.03      2.77 o
   0   2   1       34.30       32.14      2.63 o
   1   2   1      252.78      238.58      2.77 o
   2   2   1      185.31      175.19     15.10 o
   3   2   1      575.72      578.19     11.17 o
   4   2   1      218.75      198.29      3.79 o
   5   2   1      336.52      346.82      2.96 o
   6   2   1        4.77        5.33      1.81 o
   7   2   1       19.75       21.17      1.89 o
   8   2   1       15.52       13.62      2.39 o
   9   2   1       37.31       30.32      2.63 o
  10   2   1      256.53      236.69      3.83 o
  11   2   1      148.02      157.12     11.60 o
  12   2   1        8.12        7.91      3.59 o
  13   2   1       19.15       21.01      4.73 o
 -12   3   1      120.85      146.13      8.12 o
 -11   3   1        6.74        4.67      3.90 o
 -10   3   1      116.92      100.15      4.97 o
  -9   3   1        2.44        2.70      2.76 o
  -8   3   1      422.28      431.47      4.54 o
  -7   3   1       28.24       27.61      2.25 o
  -6   3   1      441.59      473.37     16.53 o
  -5   3   1       42.46       37.81      3.32 o
  -4   3   1       70.69       73.71      3.31 o
  -3   3   1      148.08      147.44      3.07 o
  -2   3   1       29.80       30.86      2.39 o
  -1   3   1     1740.09     1694.80     31.42 o
   0   3   1      318.77      285.43      7.20 o
   1   3   1        3.06        1.74      3.05 o
   2   3   1      142.57      131.43      7.27 o
   3   3   1       52.18       53.19      2.76 o
   4   3   1       29.24       27.18      2.92 o
   5   3   1       22.42       20.75      2.74 o
   6   3   1       24.14       24.58      2.07 o
   7   3   1       42.52       42.37      2.74 o
   8   3   1        2.18        0.95      2.52 o
   9   3   1       97.57       87.69      4.62 o
  10   3   1       26.42       23.03      4.18 o
  11   3   1       64.49       57.57      5.97 o
 -10   4   1       16.11       12.94      4.52 o
  -9   4   1       19.71       15.83      4.18 o
  -8   4   1       65.01       69.06      4.65 o
  -7   4   1      133.20      132.00      8.70 o
  -6   4   1      295.17      332.29     18.51 o
  -5   4   1      263.14      285.68     14.04 o
  -4   4   1       65.26       72.90      4.64 o
  -3   4   1        0.04       -0.40      3.06 o
  -2   4   1      122.10      133.20      3.58 o
  -1   4   1       11.30       12.27      3.06 o
   0   4   1        2.30        1.40      4.15 o
   1   4   1       77.70       78.64      3.49 o
   2   4   1       32.27       34.04      3.19 o
   3   4   1       27.49       22.04      3.26 o
   4   4   1      112.81      123.60      6.43 o
   5   4   1      120.44      129.60      6.03 o
   6   4   1      241.93      257.55      8.91 o
   7   4   1       51.71       54.00      4.95 o
   8   4   1       26.84       23.68      6.48 o
   9   4   1       52.67       52.04      5.82 o
  -7   5   1        0.14        1.29      7.60 o
  -6   5   1       27.88       25.56      7.83 o
  -5   5   1        0.00       -2.73      4.86 o
  -4   5   1       53.05       59.78      5.08 o
  -3   5   1      127.41      137.43      5.82 o
  -2   5   1       29.08       27.55      4.93 o
  -1   5   1        1.41        5.57      4.89 o
   0   5   1        0.04        2.21      4.58 o
   1   5   1        1.10        5.02      4.69 o
   2   5   1      102.75      118.11      5.72 o
   3   5   1       87.53      105.77      7.69 o
   4   5   1       78.01       87.09      5.42 o
   5   5   1        6.58        8.01      4.66 o
   6   5   1        0.00        0.74      4.97 o
 -15   0   2        0.60        0.85      6.00 o
 -14   0   2       19.58       20.02      4.70 o
 -13   0   2      307.40      308.20      8.08 o
 -12   0   2        0.00       -3.61      4.51 o
 -11   0   2        4.07        4.74      4.67 o
 -10   0   2        0.08       -2.11      3.85 o
  -9   0   2     1080.93      975.36     68.33 o
  -8   0   2      266.47      263.69      7.08 o
  -7   0   2     4015.14     4508.54     34.66 o
  -6   0   2     1796.23     2017.22     10.95 o
  -5   0   2       63.58       69.90      1.24 o
  -4   0   2      405.00      357.66      7.53 o
  -3   0   2     3075.64     3396.51     32.46 o
  -2   0   2      298.69      319.82     13.82 o
   0   0   2       86.97       86.26      1.67 o
   1   0   2    14789.52    17015.57     34.43 o
   2   0   2       45.51       55.15      1.42 o
   3   0   2     1444.08     1537.02      8.42 o
   4   0   2       12.75       11.57      2.17 o
   5   0   2      349.42      351.90     12.20 o
   6   0   2        2.21       -0.10      3.16 o
   7   0   2       25.62       20.55      3.89 o
   8   0   2      149.02      151.24      5.53 o
   9   0   2      159.61      142.57      5.68 o
  10   0   2      112.28      126.16      6.04 o
  11   0   2      388.91      391.65      8.42 o
  12   0   2      229.26      238.09      7.52 o
  13   0   2       19.42       25.30      5.70 o
 -15   1   2        0.18       -1.36      4.03 o
 -14   1   2       57.35       56.00      4.25 o
 -13   1   2      503.98      504.13      6.68 o
 -12   1   2        0.12        3.45      3.35 o
 -11   1   2      419.09      383.17      5.44 o
 -10   1   2       18.45       16.17      2.05 o
  -9   1   2       34.04       39.01      2.76 o
  -8   1   2       78.00       70.50      2.12 o
  -7   1   2        1.01        1.93      1.61 o
  -6   1   2      165.97      193.98      4.23 o
  -5   1   2        5.35        5.99      1.15 o
  -4   1   2      365.35      367.50      7.25 o
  -3   1   2     5470.32     5978.54     81.31 o
  -2   1   2      586.44      583.99      6.19 o
  -1   1   2       37.04       32.47      1.45 o
   0   1   2       97.08       94.06      2.38 o
   1   1   2       97.35       93.52      3.26 o
   2   1   2      142.57      133.89      2.33 o
   3   1   2      497.63      515.07      3.67 o
   4   1   2      918.65      972.60     10.53 o
   5   1   2      816.38      910.18      9.49 o
   6   1   2      118.25      117.89      5.42 o
   7   1   2      401.71      395.44      5.44 o
   8   1   2      743.49      734.21      9.53 o
   9   1   2      587.53      649.75      7.98 o
  10   1   2        0.20        1.99      3.30 o
  11   1   2       11.58       13.28      3.58 o
  12   1   2        8.97        2.23      3.73 o
  13   1   2        0.05       -1.37      4.12 o
 -14   2   2        0.13        2.41      3.87 o
 -13   2   2       29.74       32.45      3.84 o
 -12   2   2        7.14        6.68      3.47 o
 -11   2   2      126.76      142.22      3.38 o
 -10   2   2      476.84      508.87      9.44 o
  -9   2   2       62.92       60.27      2.64 o
  -8   2   2        3.38        1.36      1.54 o
  -7   2   2       62.21       57.14      1.76 o
  -6   2   2      128.36      108.23      1.95 o
  -5   2   2       12.73       14.65      1.61 o
  -4   2   2       39.50       36.29      1.74 o
  -3   2   2        7.28        6.81      1.91 o
  -2   2   2        6.01       13.62      2.31 o
  -1   2   2        0.00       -0.41      3.62 o
   0   2   2       24.40       17.23      3.82 o
   1   2   2      206.03      190.85      3.58 o
   2   2   2      331.81      317.09     11.18 o
   3   2   2       29.11       26.78      1.62 o
   4   2   2      569.73      592.78      3.51 o
   5   2   2       78.58       77.49      2.17 o
   6   2   2      128.62      129.62      4.65 o
   7   2   2      166.26      166.87     10.69 o
   8   2   2       25.10       16.81      3.09 o
   9   2   2      255.50      237.37      3.70 o
  10   2   2        9.27       11.99      2.68 o
  11   2   2      198.78      189.68     13.94 o
  12   2   2       39.30       29.07      4.67 o
 -13   3   2        8.67       14.10      6.40 o
 -12   3   2       33.06       26.43      3.16 o
 -11   3   2       36.20       36.92      3.12 o
 -10   3   2      144.92      138.42      7.33 o
  -9   3   2      185.56      195.62      6.75 o
  -8   3   2      427.96      452.05      8.86 o
  -7   3   2       23.66       24.05      2.72 o
  -6   3   2      336.29      344.16      4.02 o
  -5   3   2       43.64       49.14      2.89 o
  -4   3   2       23.50       22.96      2.39 o
  -3   3   2       11.82        9.81      2.32 o
  -2   3   2      289.37      277.63      7.72 o
  -1   3   2       66.71       64.53      3.23 o
   0   3   2      382.58      363.56      5.63 o
   1   3   2       30.69       32.06      3.14 o
   2   3   2       65.29       66.11      2.70 o
   3   3   2       94.08       94.72      4.07 o
   4   3   2       87.12       82.31      3.13 o
   5   3   2       25.38       25.22      2.94 o
   6   3   2       35.57       33.72      3.28 o
   7   3   2       18.13       15.49      4.14 o
   8   3   2       27.08       21.99      4.00 o
   9   3   2        0.65       -1.27      4.10 o
  10   3   2        0.26        1.37      4.10 o
  11   3   2        1.82        5.94      7.01 o
 -11   4   2        7.15       14.00      5.80 o
 -10   4   2       30.63       31.39      5.44 o
  -9   4   2        0.68        1.93      4.27 o
  -8   4   2        9.87        4.59      4.10 o
  -7   4   2       18.16       17.42      4.04 o
  -6   4   2       56.38       57.03      5.49 o
  -5   4   2        0.48       -0.37      3.11 o
  -4   4   2       35.85       39.90      3.25 o
  -3   4   2        0.14        2.76      2.92 o
  -2   4   2       63.31       65.77      3.20 o
  -1   4   2      197.51      210.53      5.40 o
   0   4   2      134.71      132.37      5.05 o
   1   4   2       20.96       18.96      3.29 o
   2   4   2       35.48       37.37      3.47 o
   3   4   2        0.04       -0.17      3.18 o
   4   4   2        5.71        6.21      3.24 o
   5   4   2       22.40       25.74      3.42 o
   6   4   2      255.38      276.84     10.38 o
   7   4   2        9.52        9.59      4.51 o
   8   4   2       95.59       98.17      5.30 o
   9   4   2        1.91        0.12      4.58 o
  -7   5   2        4.36        0.47      6.88 o
  -6   5   2       19.69       13.97      6.69 o
  -5   5   2       73.10       84.07      8.80 o
  -4   5   2        2.78        0.06      4.82 o
  -3   5   2        8.55       11.91      4.97 o
  -2   5   2        2.30        0.66      4.81 o
  -1   5   2       15.09       16.06      4.65 o
   0   5   2       29.31       37.26      5.04 o
   1   5   2       50.75       55.28     11.79 o
   2   5   2      234.67      256.03     33.72 o
   3   5   2       40.99       49.55      5.18 o
   4   5   2      255.00      294.02     14.18 o
   5   5   2       51.82       71.38      5.57 o
 -15   1   3        3.52       -0.37      3.97 o
 -14   1   3       45.15       49.30      4.14 o
 -13   1   3        2.19        1.89      3.46 o
 -12   1   3      130.51      122.59      4.27 o
 -11   1   3        3.44        0.49      2.04 o
 -10   1   3        5.01        5.24      1.93 o
  -9   1   3      105.40      109.43      2.34 o
  -8   1   3        6.48        2.69      1.68 o
  -7   1   3      277.68      278.05      9.85 o
  -6   1   3       26.69       23.12      2.75 o
  -5   1   3      168.64      152.58      6.68 o
  -4   1   3     5203.96     5767.88     52.90 o
  -3   1   3     8450.94     9268.99     54.88 o
  -2   1   3     9460.39    10053.94     58.58 o
  -1   1   3     2478.71     2515.39      8.94 o
   0   1   3      139.12      127.74      3.92 o
   1   1   3      186.54      168.10      1.44 o
   2   1   3      384.62      398.03      4.29 o
   3   1   3       18.93       22.92      4.72 o
   4   1   3      132.27      128.09      2.49 o
   5   1   3      100.44      109.85      3.59 o
   6   1   3       39.91       48.38      2.29 o
   7   1   3       33.26       33.22      2.05 o
   8   1   3     1123.47     1131.57      7.78 o
   9   1   3       80.15       68.79      3.83 o
  10   1   3      498.54      520.42      6.55 o
  11   1   3      358.02      362.66     18.38 o
  12   1   3        2.49        3.75      3.86 o
 -15   2   3        6.79        6.28      4.49 o
 -14   2   3      217.22      231.57      6.64 o
 -13   2   3       54.42       45.44      3.95 o
 -12   2   3        4.70        4.51      2.50 o
 -11   2   3      415.52      433.91      7.76 o
 -10   2   3       22.86       21.22      2.52 o
  -9   2   3      152.45      140.91      3.05 o
  -8   2   3      117.77      109.35      4.18 o
  -7   2   3        4.66        6.66      1.62 o
  -6   2   3      206.99      188.55      6.93 o
  -5   2   3       82.17       83.28      2.72 o
  -4   2   3      209.31      236.95     13.72 o
  -3   2   3     1231.67     1278.68     28.31 o
  -2   2   3      590.87      553.06      8.77 o
  -1   2   3     1620.36     1582.80     25.84 o
   0   2   3      150.80      138.83      9.24 o
   1   2   3       40.72       35.73      1.32 o
   2   2   3        6.80        6.56      1.03 o
   3   2   3     1358.41     1431.24      8.66 o
   4   2   3     1721.07     1882.26      7.15 o
   5   2   3        7.98        7.69      1.82 o
   6   2   3      120.25      127.13      5.71 o
   7   2   3       79.69       78.38      3.29 o
   8   2   3        6.34        5.40      3.02 o
   9   2   3      387.62      382.47     12.53 o
  10   2   3       27.36       28.08      2.88 o
  11   2   3        7.19        4.66      3.72 o
  12   2   3        3.77        4.99      7.02 o
 -13   3   3       26.50       23.47      4.06 o
 -12   3   3       71.33       68.46      6.99 o
 -11   3   3       37.11       36.27      3.02 o
 -10   3   3      138.97      135.60      4.95 o
  -9   3   3      231.71      251.52      3.99 o
  -8   3   3      534.50      554.02     14.18 o
  -7   3   3      293.18      313.09      3.85 o
  -6   3   3      517.53      525.13     14.39 o
  -5   3   3        5.25        2.31      2.51 o
  -4   3   3       38.18       38.72      2.44 o
  -3   3   3      185.17      178.36      7.38 o
  -2   3   3      151.05      143.50      5.65 o
  -1   3   3       30.28       27.76      2.12 o
   0   3   3        1.08       -0.23      4.36 o
   1   3   3      218.98      195.76      5.52 o
   2   3   3       18.88       19.39      3.31 o
   3   3   3        1.40        1.62      3.25 o
   4   3   3       21.86       24.87      3.51 o
   5   3   3       62.60       53.90      6.28 o
   6   3   3      337.00      347.96      8.64 o
   7   3   3        0.12        0.07      3.65 o
   8   3   3        5.97        9.45      4.31 o
   9   3   3        5.00        2.31      3.90 o
  10   3   3       11.19       12.08      4.27 o
 -11   4   3        0.39        1.05      4.22 o
 -10   4   3       37.96       29.95      4.56 o
  -9   4   3       42.53       51.30      4.38 o
  -8   4   3       10.51        5.46      3.99 o
  -7   4   3       23.85       18.57      3.13 o
  -6   4   3       14.56       16.65      3.02 o
  -5   4   3      122.96      128.72      3.79 o
  -4   4   3        0.04        1.88      2.93 o
  -3   4   3       99.28       94.41      3.33 o
  -2   4   3        4.07        4.01      4.07 o
  -1   4   3       95.75       76.62      4.68 o
   0   4   3       28.12       24.06      4.30 o
   1   4   3        3.23        1.15      4.16 o
   2   4   3       18.54       19.48      3.34 o
   3   4   3       24.86       27.46      3.30 o
   4   4   3       46.45       42.69      3.49 o
   5   4   3        3.07       -0.92      3.37 o
   6   4   3      162.51      187.99      5.82 o
   7   4   3        0.11       -0.64      4.40 o
   8   4   3       10.47       15.01      5.91 o
  -7   5   3        5.11        9.23      7.07 o
  -6   5   3       41.94       42.68      6.36 o
  -5   5   3       85.28      105.13      5.63 o
  -4   5   3       65.29       67.97      6.52 o
  -3   5   3       29.61       23.32      5.08 o
  -2   5   3        0.32        1.71      4.90 o
  -1   5   3        3.90       -0.02      4.36 o
   0   5   3      217.87      273.33     14.31 o
   1   5   3        0.62        4.88      4.87 o
   2   5   3       11.73       13.77      3.85 o
   3   5   3        4.36        4.33      3.99 o
   4   5   3        5.76        9.89      4.10 o
   5   5   3       10.34       12.70      5.22 o
 -16   0   4      104.85       78.62      7.32 o
 -15   0   4        3.06        4.65      5.28 o
 -14   0   4      243.49      207.34      7.08 o
 -13   0   4       12.52        7.83      4.87 o
 -12   0   4       63.95       66.41      5.04 o
 -11   0   4        0.07       -2.55      3.87 o
 -10   0   4      162.49      170.24      5.19 o
  -9   0   4     1205.91     1020.70    127.48 o
  -8   0   4      867.58      891.97     21.24 o
  -7   0   4     1716.97     1905.06      6.87 o
  -6   0   4     3061.50     3628.17     23.65 o
  -5   0   4     1071.54     1115.80     19.44 o
  -4   0   4     4976.94     5666.12     64.84 o
  -3   0   4      196.33      201.56      4.44 o
  -2   0   4     2747.07     3125.18     24.12 o
  -1   0   4     3910.90     4300.77     84.62 o
   0   0   4      301.71      379.34      4.63 o
   1   0   4        5.32        4.00      2.19 o
   2   0   4      643.30      627.91     10.06 o
   3   0   4      852.16      969.08     16.81 o
   4   0   4      121.94      140.72      8.40 o
   5   0   4       90.67       85.77      4.00 o
   6   0   4      176.41      170.67      4.90 o
   7   0   4        4.01        5.34      4.40 o
   8   0   4      283.86      292.17      7.21 o
   9   0   4       49.28       61.60      5.47 o
  10   0   4      118.47      107.99      6.06 o
  11   0   4        8.25        8.98      5.10 o
  12   0   4       48.05       60.10      6.52 o
 -16   1   4        6.74        2.60      4.15 o
 -15   1   4       57.12       58.56      4.39 o
 -14   1   4      106.02      110.92      4.75 o
 -13   1   4       25.21       19.40      3.49 o
 -12   1   4        7.32        4.15      3.43 o
 -11   1   4       66.95       61.49      2.87 o
 -10   1   4      288.37      284.80      3.12 o
  -9   1   4       28.54       29.66      1.90 o
  -8   1   4      513.24      492.43      9.63 o
  -7   1   4      140.61      111.55     11.21 o
  -6   1   4      115.81      106.07      4.09 o
  -5   1   4        9.70        7.01      1.42 o
  -4   1   4     2860.52     2855.10     16.19 o
  -3   1   4      426.94      391.22     12.18 o
  -2   1   4    33428.45    38535.40    128.37 o
  -1   1   4       65.67       60.10      3.80 o
   0   1   4     1484.88     1573.27      8.19 o
   1   1   4     1254.80     1400.13     15.78 o
   2   1   4      199.38      204.54      3.81 o
   3   1   4      962.62     1012.08     16.42 o
   4   1   4       80.98       78.63      2.01 o
   5   1   4      172.12      171.02      2.48 o
   6   1   4      135.34      135.50      2.59 o
   7   1   4       83.01       77.83      2.51 o
   8   1   4      165.72      153.82      4.15 o
   9   1   4      648.35      644.63     14.27 o
  10   1   4        2.84        2.45      3.60 o
  11   1   4       14.35        9.48      3.70 o
  12   1   4        9.95        8.82      3.75 o
 -15   2   4       21.68       18.46      4.36 o
 -14   2   4        2.08        5.25      3.69 o
 -13   2   4        0.02        0.54      3.34 o
 -12   2   4       28.19       30.27      2.62 o
 -11   2   4        2.29        3.74      2.47 o
 -10   2   4      175.89      169.21      3.31 o
  -9   2   4       54.84       48.79      2.46 o
  -8   2   4      222.24      218.85      2.39 o
  -7   2   4       64.64       54.94      1.89 o
  -6   2   4       82.94       81.93      2.19 o
  -5   2   4      875.82      867.40      5.67 o
  -4   2   4     3167.34     3432.13     55.13 o
  -3   2   4      767.97      793.50      5.88 o
  -2   2   4     1313.38     1358.42      6.41 o
  -1   2   4      428.98      336.25     31.27 o
   0   2   4       29.61       28.05      3.45 o
   1   2   4        0.10        0.17      1.81 o
   2   2   4      535.64      535.22     11.37 o
   3   2   4       24.45       23.48      1.59 o
   4   2   4       17.72       15.78      2.11 o
   5   2   4       22.70       22.76      2.02 o
   6   2   4       20.28       23.46      2.25 o
   7   2   4       44.60       47.66      3.15 o
   8   2   4      180.15      185.50      6.05 o
   9   2   4      105.13       96.02      4.07 o
  10   2   4      169.86      162.59      4.98 o
  11   2   4       38.93       43.21      7.07 o
 -14   3   4       26.83       21.42      6.06 o
 -13   3   4      189.50      203.25     12.39 o
 -12   3   4       61.47       57.81      3.27 o
 -11   3   4        0.06        1.64      2.72 o
 -10   3   4        0.07       -1.04      2.78 o
  -9   3   4      768.33      809.62      5.84 o
  -8   3   4       29.98       24.29      2.27 o
  -7   3   4       86.86       80.07      2.85 o
  -6   3   4      136.65      135.83      3.10 o
  -5   3   4      240.31      230.19      7.53 o
  -4   3   4       59.53       61.49      3.80 o
  -3   3   4        4.48        8.56      2.38 o
  -2   3   4       85.52       73.88      4.67 o
  -1   3   4        3.34        2.78      1.82 o
   0   3   4        2.07        1.24      1.49 o
   1   3   4       46.52       43.65      4.66 o
   2   3   4        5.82        5.19      6.02 o
   3   3   4        8.67        6.29      4.91 o
   4   3   4        5.05        7.43      3.42 o
   5   3   4        0.90       -1.51      3.61 o
   6   3   4        3.10        7.67      5.89 o
   7   3   4      152.11      154.47      8.11 o
   8   3   4       10.52        8.88      4.15 o
   9   3   4       38.82       35.39      4.65 o
  10   3   4        7.74        4.58      4.36 o
 -11   4   4        2.55        4.46      4.01 o
 -10   4   4       89.15      102.66      9.03 o
  -9   4   4       79.78       83.32     10.89 o
  -8   4   4        7.62        4.43      3.72 o
  -7   4   4       11.24       10.19      2.96 o
  -6   4   4        0.06        1.94      2.86 o
  -5   4   4       49.37       45.28      3.08 o
  -4   4   4       17.67       13.00      4.46 o
  -3   4   4       22.09       20.93      4.12 o
  -2   4   4       91.17       92.41      4.80 o
  -1   4   4      340.19      348.79      7.55 o
   0   4   4      319.03      326.68      7.01 o
   1   4   4       11.75        9.69      4.33 o
   2   4   4        8.52        7.69      3.27 o
   3   4   4       21.05       19.73      3.41 o
   4   4   4       44.41       46.99      3.74 o
   5   4   4       10.48       13.00      4.74 o
   6   4   4       33.94       32.17      4.62 o
   7   4   4      245.02      268.51     22.97 o
   8   4   4        6.84        7.21      4.79 o
  -8   5   4        0.05        3.52      6.76 o
  -7   5   4       25.97       23.44      6.83 o
  -6   5   4       12.05        7.23      4.64 o
  -5   5   4        9.00        6.09      5.00 o
  -4   5   4        3.14        1.59      4.82 o
  -3   5   4        0.12       -2.32      5.45 o
  -2   5   4        1.08       -0.71      4.77 o
  -1   5   4       36.66       46.30      5.19 o
   0   5   4       15.33       17.87      3.98 o
   1   5   4       23.78       23.79      4.08 o
   2   5   4      170.49      197.28      7.42 o
   3   5   4      453.83      522.68     14.34 o
   4   5   4       11.80        7.86      6.08 o
 -16   1   5       20.90       20.81      4.26 o
 -15   1   5       41.41       37.96      4.11 o
 -14   1   5        2.91        4.24      3.54 o
 -13   1   5       37.49       32.13      3.54 o
 -12   1   5        1.69        2.23      3.33 o
 -11   1   5      148.94      150.62      5.00 o
 -10   1   5        5.62        3.91      1.86 o
  -9   1   5      135.59      138.97      2.34 o
  -8   1   5       67.04       46.51      7.13 o
  -7   1   5      171.88      161.13      7.11 o
  -6   1   5      326.06      315.21      5.94 o
  -5   1   5      571.26      575.75      6.28 o
  -4   1   5       32.70       29.84      1.47 o
  -3   1   5     3740.58     4121.55      9.40 o
  -2   1   5     4911.36     5238.00     63.26 o
  -1   1   5       47.41       44.76      4.11 o
   0   1   5       27.55       28.78      1.78 o
   1   1   5     1662.58     1851.17     12.70 o
   2   1   5      276.38      312.34      6.41 o
   3   1   5        1.66        1.93      1.71 o
   4   1   5      153.95      151.82      2.39 o
   5   1   5       44.52       40.97      2.06 o
   6   1   5       26.01       29.62      2.21 o
   7   1   5      134.84      138.46      3.93 o
   8   1   5       36.48       35.00      6.08 o
   9   1   5      160.48      150.75      4.42 o
  10   1   5       33.33       34.16      3.98 o
  11   1   5        0.04        4.23      3.85 o
 -15   2   5       41.53       34.58      4.04 o
 -14   2   5       50.88       53.28      4.12 o
 -13   2   5        3.26        2.72      3.45 o
 -12   2   5      199.34      194.72      6.33 o
 -11   2   5      203.93      200.78      8.84 o
 -10   2   5       99.16       96.81      2.90 o
  -9   2   5      209.26      206.43      3.76 o
  -8   2   5        0.10        0.40      1.65 o
  -7   2   5        5.00        2.63      1.98 o
  -6   2   5      762.70      795.75     12.54 o
  -5   2   5      273.83      304.67      3.56 o
  -4   2   5      315.74      304.60      8.52 o
  -3   2   5     2009.52     2049.49     15.61 o
  -2   2   5      238.47      208.85      7.10 o
  -1   2   5       17.06       16.37      3.57 o
   0   2   5       23.35       25.17      4.07 o
   1   2   5      697.24      737.44      7.47 o
   2   2   5      718.38      695.74     11.05 o
   3   2   5       54.14       53.12      1.80 o
   4   2   5      121.45      129.41      5.01 o
   5   2   5       39.44       38.12      2.13 o
   6   2   5        6.26        6.78      2.19 o
   7   2   5        2.22        0.11      2.74 o
   8   2   5       14.31       13.31      3.22 o
   9   2   5      118.86      110.40      7.48 o
  10   2   5        8.50        1.53      6.28 o
  11   2   5        0.55       -1.28      6.67 o
 -14   3   5      136.71      143.82     17.52 o
 -13   3   5       11.02       13.87      3.11 o
 -12   3   5       66.90       67.72      3.35 o
 -11   3   5        1.32        2.57      2.78 o
 -10   3   5       94.54       89.35      3.24 o
  -9   3   5      220.11      222.83      9.49 o
  -8   3   5      583.13      595.20     10.91 o
  -7   3   5      893.71      936.24      5.47 o
  -6   3   5       14.71       14.70      2.41 o
  -5   3   5       29.73       26.86      2.70 o
  -4   3   5        3.16        2.46      2.33 o
  -3   3   5        4.24        4.52      2.09 o
  -2   3   5       97.42       89.61      8.67 o
  -1   3   5      154.76      108.74     24.31 o
   0   3   5       80.39       67.60      4.94 o
   1   3   5       25.14       23.66      5.07 o
   2   3   5       23.16       16.99      3.48 o
   3   3   5       40.84       35.84      3.86 o
   4   3   5        5.37        2.47      3.59 o
   5   3   5        0.34        0.19      3.61 o
   6   3   5        8.79        9.80      6.19 o
   7   3   5      122.26      125.91      7.74 o
   8   3   5       96.97      104.30      7.67 o
   9   3   5       22.77       25.01      4.60 o
 -12   4   5       22.22       17.99      4.21 o
 -11   4   5        7.60        3.48      3.96 o
 -10   4   5        0.17        1.92      3.89 o
  -9   4   5       37.06       39.35      5.32 o
  -8   4   5      204.82      219.07     11.50 o
  -7   4   5       14.45       12.32      2.90 o
  -6   4   5       30.39       29.29      2.91 o
  -5   4   5        3.64        0.33      4.09 o
  -4   4   5        0.62        1.66      4.06 o
  -3   4   5       86.91       85.23      8.02 o
  -2   4   5       20.25       18.32      4.25 o
  -1   4   5       12.99       10.48      4.43 o
   0   4   5      114.59      119.41      4.75 o
   1   4   5        2.48        3.20      4.14 o
   2   4   5       44.01       46.22      3.61 o
   3   4   5       10.96        8.07      3.48 o
   4   4   5       47.87       45.81      3.85 o
   5   4   5       21.98       22.38      4.81 o
   6   4   5        9.08       11.97      4.65 o
   7   4   5        1.63        1.05      5.01 o
  -8   5   5       11.68        8.56      7.25 o
  -7   5   5       16.09       19.78      7.48 o
  -6   5   5        0.14       -1.74      4.75 o
  -5   5   5       22.76       28.34      5.17 o
  -4   5   5        0.15       -1.37      4.87 o
  -3   5   5        9.69        8.87      4.68 o
  -2   5   5        3.52        5.98      4.65 o
  -1   5   5       26.47       30.42      5.03 o
   0   5   5        1.90        5.57      3.71 o
   1   5   5       23.90       20.32      4.14 o
   2   5   5        9.26       10.59      4.16 o
   3   5   5      112.73      139.88      7.77 o
 -17   0   6        5.88       11.60      6.68 o
 -16   0   6       32.45       36.26      6.21 o
 -15   0   6      643.81      688.44     11.30 o
 -14   0   6       40.34       37.05      5.72 o
 -13   0   6      407.40      396.14      8.06 o
 -12   0   6        0.08       -2.06      4.17 o
 -11   0   6        1.33        0.89      1.37 o
 -10   0   6      520.56      498.02     26.05 o
  -9   0   6       23.69       24.47      1.72 o
  -8   0   6       65.14       63.75      1.91 o
  -7   0   6      147.24      138.58      2.42 o
  -6   0   6      850.53      855.16      4.18 o
  -5   0   6      576.16      594.61     10.45 o
  -4   0   6      849.58      876.91      4.36 o
  -3   0   6      309.87      283.27     10.28 o
  -2   0   6       71.92       71.77      3.81 o
  -1   0   6      197.85      209.78      4.49 o
   0   0   6      726.77      773.56      6.65 o
   1   0   6     1023.96     1112.47     18.55 o
   2   0   6      556.08      582.51      4.44 o
   3   0   6       45.29       45.74      2.61 o
   4   0   6      169.82      165.28      8.06 o
   5   0   6     1146.98     1171.55     10.56 o
   6   0   6     2971.82     3073.63     17.07 o
   7   0   6     3056.99     3210.81     18.60 o
   8   0   6       50.91       46.79      5.33 o
   9   0   6      378.74      403.28      8.55 o
  10   0   6        2.33        0.75      5.07 o
  11   0   6        0.07        2.51      5.19 o
 -16   1   6       52.63       60.40      4.67 o
 -15   1   6      153.67      153.96      4.95 o
 -14   1   6        4.40        2.94      3.38 o
 -13   1   6       23.31       19.29      3.47 o
 -12   1   6       79.16       71.72      3.00 o
 -11   1   6      457.03      457.31      6.20 o
 -10   1   6        3.10        2.11      1.86 o
  -9   1   6      565.94      573.08     11.96 o
  -8   1   6      555.79      522.73      9.01 o
  -7   1   6        1.94        2.51      1.67 o
  -6   1   6       81.23       84.26      3.01 o
  -5   1   6      398.82      368.04      5.55 o
  -4   1   6      188.59      190.91      2.00 o
  -3   1   6     4136.74     4431.23     29.62 o
  -2   1   6      640.81      638.09      3.99 o
  -1   1   6      577.91      572.38      5.97 o
   0   1   6     1256.86     1402.32     15.01 o
   1   1   6        5.56        5.08      1.65 o
   2   1   6     1497.34     1696.22     26.17 o
   3   1   6      560.96      619.51     14.93 o
   4   1   6       88.96       83.50      2.34 o
   5   1   6        0.15        2.24      2.15 o
   6   1   6      399.94      405.35      9.05 o
   7   1   6       25.76       23.30      3.38 o
   8   1   6       49.77       47.09      3.62 o
   9   1   6      114.77       93.99      4.12 o
  10   1   6       99.81       94.05      4.34 o
  11   1   6       21.21       27.35      4.18 o
 -16   2   6       30.56       37.05      7.49 o
 -15   2   6       46.72       53.18     14.09 o
 -14   2   6        1.35        1.86      3.62 o
 -13   2   6      172.09      169.94      5.00 o
 -12   2   6      323.58      311.02      3.96 o
 -11   2   6      188.85      176.80      3.58 o
 -10   2   6      381.79      371.48      4.31 o
  -9   2   6        1.27       -0.56      1.80 o
  -8   2   6      106.33      117.42      4.92 o
  -7   2   6      402.40      419.88      3.55 o
  -6   2   6       16.82       14.63      2.20 o
  -5   2   6     1039.95      964.22      5.14 o
  -4   2   6      888.05      919.61      4.49 o
  -3   2   6       56.98       56.48      2.48 o
  -2   2   6      520.10      507.01      6.76 o
  -1   2   6      210.41      191.26      5.08 o
   0   2   6      146.25      135.62      4.57 o
   1   2   6        0.33        4.38      3.56 o
   2   2   6      687.69      691.39      9.78 o
   3   2   6      191.89      203.58      5.25 o
   4   2   6       57.35       55.90      2.20 o
   5   2   6       12.31        9.66      2.12 o
   6   2   6        6.36        3.83      2.72 o
   7   2   6       20.88       22.34      3.03 o
   8   2   6        0.91        5.31      6.50 o
   9   2   6        0.17       -3.72      6.23 o
  10   2   6       23.95       36.61      7.29 o
 -14   3   6       47.53       48.11      5.74 o
 -13   3   6       85.75       91.31      4.69 o
 -12   3   6       38.68       41.57      3.13 o
 -11   3   6       80.34       90.28      3.60 o
 -10   3   6        5.92        6.47      2.69 o
  -9   3   6       30.89       29.87      2.84 o
  -8   3   6      159.64      149.15      3.25 o
  -7   3   6       71.36       72.65      2.86 o
  -6   3   6      381.06      393.35      4.66 o
  -5   3   6        9.33        9.21      3.64 o
  -4   3   6        3.58        3.45      2.19 o
  -3   3   6      106.46       98.90      7.80 o
  -2   3   6       31.12       23.68      2.54 o
  -1   3   6       98.94       90.39      5.55 o
   0   3   6        1.81        6.54      4.52 o
   1   3   6       77.61       92.02      5.18 o
   2   3   6        9.20       11.06      3.71 o
   3   3   6        4.13        3.48      3.82 o
   4   3   6       22.99       17.93      3.72 o
   5   3   6       17.04        7.06      6.12 o
   6   3   6       81.66       87.67      7.30 o
   7   3   6       27.03       24.32      6.54 o
   8   3   6       13.78        7.07      7.26 o
   9   3   6        2.25        4.38      4.32 o
 -12   4   6       24.47       25.64      4.20 o
 -11   4   6      121.86      139.14      8.08 o
 -10   4   6       35.57       35.38      4.09 o
  -9   4   6       16.60       17.00      3.63 o
  -8   4   6       78.44       78.13      5.49 o
  -7   4   6       76.96       70.60      4.36 o
  -6   4   6        0.23        2.10      3.99 o
  -5   4   6        6.42        7.07      4.23 o
  -4   4   6       21.08       26.28      4.36 o
  -3   4   6       85.04       89.19      9.56 o
  -2   4   6      189.77      175.30      7.20 o
  -1   4   6       57.42       48.60      6.30 o
   0   4   6      358.20      376.02      8.90 o
   1   4   6       80.83       74.67      6.50 o
   2   4   6      250.47      268.37     21.92 o
   3   4   6      201.15      222.68      5.73 o
   4   4   6       99.92      100.25      4.99 o
   5   4   6        4.09        4.00      4.72 o
   6   4   6        3.58        3.48      4.87 o
   7   4   6        3.34        6.90      5.22 o
  -8   5   6        1.40       -1.54      6.85 o
  -7   5   6        0.35        3.33      8.17 o
  -6   5   6       24.73       21.85      5.08 o
  -5   5   6       66.16       70.18      5.39 o
  -4   5   6       78.35       72.09      5.48 o
  -3   5   6        9.41       10.17      4.97 o
  -2   5   6      127.31      149.66     13.30 o
  -1   5   6       12.19       12.12      5.04 o
   0   5   6       20.60       20.37      4.17 o
   1   5   6        7.70        6.60      4.25 o
   2   5   6        4.21        3.71      4.18 o
   3   5   6        2.00       -0.05      5.51 o
 -17   1   7        6.40        5.41      4.55 o
 -16   1   7       66.28       69.62      4.55 o
 -15   1   7        1.88       -1.89      3.66 o
 -14   1   7        1.69        4.73      3.48 o
 -13   1   7        0.18       -0.03      3.47 o
 -12   1   7      449.97      468.55      7.44 o
 -11   1   7       59.27       51.47      2.25 o
 -10   1   7      734.17      766.45      7.44 o
  -9   1   7      139.30      135.57      2.44 o
  -8   1   7      197.94      207.97      2.63 o
  -7   1   7       48.41       45.90      2.09 o
  -6   1   7      776.81      882.98      6.52 o
  -5   1   7       31.20       33.48      1.59 o
  -4   1   7     1485.33     1485.34      5.45 o
  -3   1   7      110.95       87.32      1.53 o
  -2   1   7        0.00        0.66      1.22 o
  -1   1   7       52.63       59.58      3.99 o
   0   1   7      760.81      817.76     22.82 o
   1   1   7      532.81      611.80     23.95 o
   2   1   7     1026.76     1105.76     14.10 o
   3   1   7       26.52       23.90      1.96 o
   4   1   7       33.25       34.67      2.34 o
   5   1   7       28.33       28.27      2.84 o
   6   1   7      117.46      117.49      3.06 o
   7   1   7      205.49      201.93     13.93 o
   8   1   7       39.52       41.30      3.79 o
   9   1   7       10.33       12.70      3.72 o
  10   1   7       98.88      105.96     11.63 o
 -16   2   7        0.47       -0.11      4.03 o
 -15   2   7       13.80       14.01      3.83 o
 -14   2   7        7.17        8.20      3.51 o
 -13   2   7        0.92        0.50      2.52 o
 -12   2   7      389.74      368.22      5.24 o
 -11   2   7      703.93      705.19      8.36 o
 -10   2   7      597.49      590.49     14.55 o
  -9   2   7       10.43        8.19      2.22 o
  -8   2   7        6.53        7.57      2.07 o
  -7   2   7       40.61       34.59      2.02 o
  -6   2   7     1659.84     1585.20     14.47 o
  -5   2   7     2591.09     2623.06     35.69 o
  -4   2   7     2957.71     3165.39     44.17 o
  -3   2   7       93.49       87.47      9.65 o
  -2   2   7       15.80       19.66      3.93 o
  -1   2   7       24.10       18.51      4.04 o
   0   2   7       68.21       62.08      4.13 o
   1   2   7      190.53      154.74     14.75 o
   2   2   7        2.91        2.11      1.30 o
   3   2   7       11.86       10.52      1.85 o
   4   2   7       50.30       46.74      2.21 o
   5   2   7       27.16       25.72      2.32 o
   6   2   7        2.83       -0.68      2.73 o
   7   2   7       70.65       70.29      6.78 o
   8   2   7      125.31      121.54      7.84 o
   9   2   7       16.66        8.26      6.79 o
 -15   3   7      108.96      129.97     16.84 o
 -14   3   7       27.89       30.06      4.14 o
 -13   3   7        8.10        9.37      2.93 o
 -12   3   7       41.47       36.81      3.04 o
 -11   3   7       33.37       35.17      2.94 o
 -10   3   7       10.40        8.81      2.72 o
  -9   3   7        1.28        2.35      2.47 o
  -8   3   7      202.05      180.23      8.74 o
  -7   3   7      104.02      104.65      3.28 o
  -6   3   7      134.76      129.76      3.24 o
  -5   3   7       24.25       22.34      2.38 o
  -4   3   7       54.80       54.13      2.18 o
  -3   3   7        0.06        1.89      4.52 o
  -2   3   7      179.65      183.57      6.40 o
  -1   3   7       56.67       49.33      5.49 o
   0   3   7       27.36       30.56      4.84 o
   1   3   7      348.94      342.15      7.34 o
   2   3   7       67.17       62.88      7.17 o
   3   3   7       11.94        9.90      3.90 o
   4   3   7        0.16        0.55      3.77 o
   5   3   7       39.54       30.95      7.03 o
   6   3   7      234.66      249.39      9.27 o
   7   3   7       96.51      119.40      8.31 o
   8   3   7       64.52       61.64      8.01 o
 -12   4   7        0.65        4.81      3.96 o
 -11   4   7        0.30        1.33      3.65 o
 -10   4   7       10.46       10.61      3.66 o
  -9   4   7       94.41       81.82      6.45 o
  -8   4   7        0.13        0.93      3.93 o
  -7   4   7      100.21      103.18      8.43 o
  -6   4   7       57.50       59.80      4.27 o
  -5   4   7       15.19        9.83      3.95 o
  -4   4   7       19.38       16.45      6.01 o
  -3   4   7        1.90        0.27      5.75 o
  -2   4   7       36.96       32.71      6.39 o
  -1   4   7      412.53      406.17      8.92 o
   0   4   7       26.93       24.55      6.06 o
   1   4   7      378.61      381.40      8.77 o
   2   4   7      197.46      218.43     11.74 o
   3   4   7        9.93       13.66      4.49 o
   4   4   7        1.56        4.37      7.11 o
   5   4   7       17.46       19.50      7.52 o
   6   4   7       10.57       10.79      4.95 o
  -8   5   7        0.54        1.03      7.10 o
  -7   5   7        0.21        3.19      5.04 o
  -6   5   7        0.00       -0.37      4.88 o
  -5   5   7        1.95        3.26      4.88 o
  -4   5   7        4.67        1.29      4.83 o
  -3   5   7       23.57       25.91      4.97 o
  -2   5   7      101.24      108.22      5.94 o
  -1   5   7        1.05        3.37      4.96 o
   0   5   7        2.40       -0.99      4.16 o
   1   5   7       31.77       37.23      4.43 o
   2   5   7       31.47       37.56      4.54 o
 -17   0   8       10.22        5.02      6.19 o
 -16   0   8       78.18       70.88      6.22 o
 -15   0   8       24.99       18.58      5.26 o
 -14   0   8       44.07       34.35      5.05 o
 -13   0   8       41.00       46.97      5.25 o
 -12   0   8      187.07      171.39     11.25 o
 -11   0   8      252.13      247.82      3.03 o
 -10   0   8      277.30      272.49      3.14 o
  -9   0   8       51.25       50.07      2.13 o
  -8   0   8      135.71      136.62      3.97 o
  -7   0   8     1803.25     1933.22     19.64 o
  -6   0   8      185.28      199.19      5.45 o
  -5   0   8      206.80      191.68      5.57 o
  -4   0   8     1595.25     1655.71      9.10 o
  -3   0   8     1117.39     1182.24      8.14 o
  -2   0   8     2357.77     2527.83     11.63 o
  -1   0   8     2383.44     2624.15     12.11 o
   0   0   8        9.58       10.58      3.70 o
   1   0   8      327.42      331.79      4.03 o
   2   0   8      210.97      223.77      5.00 o
   3   0   8      172.87      158.24      3.64 o
   4   0   8       34.79       30.74      3.33 o
   5   0   8     1139.73     1215.03     11.91 o
   6   0   8     1248.11     1252.06     12.48 o
   7   0   8      848.96      842.85     10.98 o
   8   0   8      190.63      185.16      7.14 o
   9   0   8        1.65        2.33      5.58 o
  10   0   8        3.08       12.10      5.73 o
 -17   1   8       29.24       27.89      4.44 o
 -16   1   8        0.40       -2.11      3.72 o
 -15   1   8       29.40       29.34      3.86 o
 -14   1   8       12.80       14.14      3.62 o
 -13   1   8        0.25       -1.78      3.16 o
 -12   1   8      209.86      199.49      9.68 o
 -11   1   8        7.77        4.56      2.05 o
 -10   1   8       54.27       55.78      2.15 o
  -9   1   8      367.41      342.91      3.20 o
  -8   1   8       20.73       16.06      1.84 o
  -7   1   8     1939.07     2167.32     19.76 o
  -6   1   8     2542.43     2834.06     20.84 o
  -5   1   8     1576.19     1594.60      7.38 o
  -4   1   8      652.58      671.44      4.46 o
  -3   1   8      340.53      332.61     11.58 o
  -2   1   8        9.48       12.25      1.53 o
  -1   1   8       87.41       99.32      4.04 o
   0   1   8      226.98      226.35     10.68 o
   1   1   8       94.51      106.75      2.56 o
   2   1   8       49.64       48.69      2.18 o
   3   1   8       82.54       70.96      4.02 o
   4   1   8      208.51      209.20      5.44 o
   5   1   8      106.28      108.61      3.03 o
   6   1   8      262.27      283.15      6.28 o
   7   1   8       99.29       98.89      4.04 o
   8   1   8      126.87      124.10      6.51 o
   9   1   8       10.45        6.51      3.84 o
  10   1   8        8.21        8.05      6.51 o
 -16   2   8       58.90       59.20      4.51 o
 -15   2   8        7.34       11.17      3.74 o
 -14   2   8       27.49       24.44      4.58 o
 -13   2   8       24.66       16.97      2.67 o
 -12   2   8       21.72       20.51      2.77 o
 -11   2   8     1201.12     1248.61     12.66 o
 -10   2   8      132.10      115.31      2.89 o
  -9   2   8      229.28      217.63      3.26 o
  -8   2   8       22.03       22.32      2.10 o
  -7   2   8      155.73      149.25      3.02 o
  -6   2   8     1374.61     1383.30      6.32 o
  -5   2   8      149.24      167.95      4.66 o
  -4   2   8     3441.63     3556.17     13.17 o
  -3   2   8       49.86       51.07      4.26 o
  -2   2   8      112.54       95.52      4.69 o
  -1   2   8       65.21       57.31      4.26 o
   0   2   8      132.96      137.90      5.11 o
   1   2   8      352.97      317.93     13.53 o
   2   2   8       15.97       19.54      3.15 o
   3   2   8      222.34      222.55      2.80 o
   4   2   8       21.86       21.86      2.21 o
   5   2   8       28.60       26.67      3.68 o
   6   2   8        0.92       -3.29      5.70 o
   7   2   8       64.68       68.41      6.81 o
   8   2   8        9.92        8.24      6.74 o
   9   2   8       53.03       51.25      7.87 o
 -15   3   8        6.11        9.84      3.94 o
 -14   3   8       60.04       58.06      3.34 o
 -13   3   8      121.76      119.74      3.65 o
 -12   3   8        3.83        2.66      2.86 o
 -11   3   8        2.44        3.89      2.66 o
 -10   3   8       21.69       17.11      3.48 o
  -9   3   8       28.34       22.89      3.22 o
  -8   3   8        5.19        5.56      2.88 o
  -7   3   8       10.33        7.10      2.61 o
  -6   3   8      300.78      297.33      3.78 o
  -5   3   8        3.86        1.75      2.03 o
  -4   3   8       25.20       22.24      5.00 o
  -3   3   8      641.93      645.32      9.40 o
  -2   3   8        8.30        9.34      4.82 o
  -1   3   8       25.23       25.77      5.34 o
   0   3   8      243.41      241.09      6.52 o
   1   3   8        3.89        2.73      5.13 o
   2   3   8        2.96        2.38      3.88 o
   3   3   8       42.76       40.89      4.17 o
   4   3   8        5.38        4.87      4.10 o
   5   3   8      167.85      173.35      8.88 o
   6   3   8        7.89        9.13      6.87 o
   7   3   8       36.73       25.86      7.74 o
 -12   4   8       11.39       12.12      3.80 o
 -11   4   8        1.97        1.16      5.39 o
 -10   4   8        0.23       -3.28      5.87 o
  -9   4   8       17.48        9.19      5.77 o
  -8   4   8      123.93      119.57      4.81 o
  -7   4   8        1.88        6.18      4.14 o
  -6   4   8        1.12        2.19      5.81 o
  -5   4   8        6.79        9.57      5.67 o
  -4   4   8        0.79       -2.06      5.67 o
  -3   4   8        5.41        6.67      5.58 o
  -2   4   8       71.37       67.91      6.80 o
  -1   4   8       24.61       25.07      5.68 o
   0   4   8      173.03      175.34      7.30 o
   1   4   8      165.71      159.83      6.42 o
   2   4   8        0.47        1.15      4.55 o
   3   4   8      116.79      125.89      7.10 o
   4   4   8       13.04        5.76      7.31 o
   5   4   8       52.39       46.75      8.48 o
  -8   5   8        9.73       13.09      6.58 o
  -7   5   8       29.29       38.36      5.27 o
  -6   5   8        1.94        2.66      5.03 o
  -5   5   8        6.29        7.53      4.92 o
  -4   5   8       68.56       67.16      5.49 o
  -3   5   8       93.22       99.89      5.76 o
  -2   5   8        4.84        4.14      5.06 o
  -1   5   8        7.56        6.25      5.20 o
   0   5   8        3.45        3.35      4.17 o
   1   5   8        0.05        5.24      4.44 o
 -17   1   9      137.20      159.90      7.96 o
 -16   1   9       44.91       47.06      8.83 o
 -15   1   9       47.74       45.46      4.08 o
 -14   1   9       64.52       55.08      6.82 o
 -13   1   9       84.12       73.59      6.17 o
 -12   1   9       23.49       19.92      3.28 o
 -11   1   9      289.70      289.19      7.10 o
 -10   1   9       30.41       29.79      2.10 o
  -9   1   9        0.85        1.81      1.56 o
  -8   1   9       43.99       43.12      1.74 o
  -7   1   9      151.99      190.59      7.81 o
  -6   1   9      259.85      245.71      2.34 o
  -5   1   9     1125.57     1239.38      4.99 o
  -4   1   9      158.98      178.92      3.40 o
  -3   1   9       11.24       10.09      1.54 o
  -2   1   9      134.37      127.13      4.55 o
  -1   1   9      193.40      214.31      3.71 o
   0   1   9        6.28        9.83      2.09 o
   1   1   9        8.02        7.68      2.21 o
   2   1   9        4.44        2.56      2.12 o
   3   1   9      817.10      831.19      8.58 o
   4   1   9        0.03        1.46      2.39 o
   5   1   9       81.32       86.71      4.88 o
   6   1   9       79.82       72.59      3.88 o
   7   1   9       42.11       38.77      3.84 o
   8   1   9        5.72        2.85      3.64 o
   9   1   9        0.01       -5.60      6.13 o
 -16   2   9       17.80       14.04      4.15 o
 -15   2   9       16.53       17.91      3.97 o
 -14   2   9       30.16       26.77      3.05 o
 -13   2   9        2.05        1.04      2.53 o
 -12   2   9       77.49       74.37      3.02 o
 -11   2   9      609.85      618.57     11.10 o
 -10   2   9      505.00      501.80      8.56 o
  -9   2   9      488.47      495.44      6.71 o
  -8   2   9      682.28      710.33      5.10 o
  -7   2   9      176.09      176.20      6.45 o
  -6   2   9      772.89      781.72      7.93 o
  -5   2   9      787.81      776.91      4.32 o
  -4   2   9     1066.75     1067.38     17.98 o
  -3   2   9        0.46       -1.06      3.67 o
  -2   2   9        1.77       -1.73      3.79 o
  -1   2   9        0.72        1.08      3.82 o
   0   2   9       66.79       66.44      5.07 o
   1   2   9        0.88        1.81      1.19 o
   2   2   9       66.56       60.64      1.99 o
   3   2   9        8.55        9.37      3.77 o
   4   2   9      101.34      107.50      4.34 o
   5   2   9      245.21      238.49      8.25 o
   6   2   9       69.60       63.53      7.17 o
   7   2   9        2.34        1.97      6.86 o
   8   2   9        7.57       -3.42      6.86 o
 -15   3   9        3.52        7.38      4.00 o
 -14   3   9       25.52       24.13      3.30 o
 -13   3   9        8.73       13.98      3.11 o
 -12   3   9       67.78       64.57      3.23 o
 -11   3   9      280.57      286.22      7.54 o
 -10   3   9      105.58       95.62      5.28 o
  -9   3   9       76.72       74.68      5.30 o
  -8   3   9      253.32      250.68      5.44 o
  -7   3   9        2.57        0.86      2.55 o
  -6   3   9        5.92        6.31      2.34 o
  -5   3   9      132.98      126.53      6.42 o
  -4   3   9        0.66        1.10      5.24 o
  -3   3   9       20.26       22.88      5.19 o
  -2   3   9      386.34      367.58      7.56 o
  -1   3   9        3.75        2.61      4.91 o
   0   3   9      272.53      269.44      7.61 o
   1   3   9       66.57       59.40      5.89 o
   2   3   9        0.24       12.45      7.65 o
   3   3   9       27.68       27.67      4.36 o
   4   3   9       23.90       19.27      6.89 o
   5   3   9        4.05        1.80      6.30 o
   6   3   9       14.15       16.27      6.83 o
   7   3   9        0.55       -1.77      7.90 o
 -13   4   9        0.17        3.01      6.00 o
 -12   4   9        0.38        2.98      5.91 o
 -11   4   9        0.89       -2.75      5.20 o
 -10   4   9      125.18      115.61      7.12 o
  -9   4   9      120.35      117.99      6.13 o
  -8   4   9      172.07      152.82      6.40 o
  -7   4   9        0.04        3.15      5.79 o
  -6   4   9       50.03       39.73      6.04 o
  -5   4   9       31.42       26.51      6.11 o
  -4   4   9       65.89       63.94      6.13 o
  -3   4   9       70.37       69.68      6.43 o
  -2   4   9        0.75        3.91      5.93 o
  -1   4   9        5.15        2.75      5.53 o
   0   4   9       31.36       31.56      6.05 o
   1   4   9       19.18       16.45      4.52 o
   2   4   9        2.96        4.23      4.40 o
   3   4   9       28.47       16.29      7.19 o
   4   4   9       18.43       19.51      7.53 o
  -8   5   9        5.43        6.22      7.25 o
  -7   5   9        0.23        3.42      5.00 o
  -6   5   9        4.15       10.87      5.11 o
  -5   5   9        2.73        0.47      4.96 o
  -4   5   9       11.52       13.53      5.15 o
  -3   5   9        8.68        9.74      5.14 o
  -2   5   9        8.85        5.65      5.30 o
  -1   5   9        0.20       -3.40      7.59 o
   0   5   9        0.03        0.81      4.48 o
 -18   0  10       59.25       64.33      7.31 o
 -17   0  10       44.23       37.37      5.81 o
 -16   0  10       26.09       19.38      5.34 o
 -15   0  10      219.45      245.44      7.44 o
 -14   0  10      493.16      554.48      9.33 o
 -13   0  10       54.86       48.29      4.87 o
 -12   0  10       32.82       30.41      2.42 o
 -11   0  10        0.35        0.56      2.20 o
 -10   0  10        0.50        3.46      2.15 o
  -9   0  10      309.47      326.00      3.71 o
  -8   0  10        9.74        5.77      2.11 o
  -7   0  10       50.64       49.43      3.11 o
  -6   0  10       99.49      109.18      2.74 o
  -5   0  10     1121.58     1083.35      8.36 o
  -4   0  10       24.47       28.83      3.73 o
  -3   0  10       84.21       85.75      4.01 o
  -2   0  10     5586.86     6499.92     80.15 o
  -1   0  10      220.66      238.44      5.48 o
   0   0  10     2772.68     3168.73     15.32 o
   1   0  10      524.96      578.10      5.53 o
   2   0  10       12.93       16.20      3.17 o
   3   0  10       34.47       35.87      3.51 o
   4   0  10      925.62      917.27     38.92 o
   5   0  10       57.11       62.75      5.84 o
   6   0  10       40.72       33.29      5.47 o
   7   0  10        4.10        5.80      5.31 o
   8   0  10       30.56       41.25      6.53 o
 -17   1  10       61.10       60.73      4.56 o
 -16   1  10       35.95       30.85      3.84 o
 -15   1  10      184.42      202.56      5.15 o
 -14   1  10      695.29      766.39      7.57 o
 -13   1  10       62.65       64.20      5.33 o
 -12   1  10      451.35      443.41      9.37 o
 -11   1  10        0.23       -0.04      2.09 o
 -10   1  10       39.28       33.89      1.77 o
  -9   1  10       88.37       88.29      1.99 o
  -8   1  10       78.96       75.66      2.84 o
  -7   1  10      491.97      498.62      3.11 o
  -6   1  10     1133.26     1228.95      7.20 o
  -5   1  10       99.01      101.82      2.36 o
  -4   1  10      183.09      182.68      3.59 o
  -3   1  10      247.60      258.16      3.95 o
  -2   1  10      265.96      253.23      3.90 o
  -1   1  10        0.63        1.81      2.65 o
   0   1  10      309.67      319.44      5.32 o
   1   1  10       14.79       12.87      2.40 o
   2   1  10      121.40      125.49      3.68 o
   3   1  10      166.83      161.62      5.76 o
   4   1  10      341.44      330.76      5.67 o
   5   1  10      904.00      982.50      6.34 o
   6   1  10        0.19        1.83      3.54 o
   7   1  10      162.82      161.40      4.67 o
   8   1  10       20.67       28.48      7.09 o
 -17   2  10       48.25       58.65      7.37 o
 -16   2  10        0.00       -3.12      4.02 o
 -15   2  10        9.80        7.42      3.98 o
 -14   2  10       47.51       40.74      2.85 o
 -13   2  10      402.17      417.08     10.76 o
 -12   2  10        3.22        2.60      2.62 o
 -11   2  10      148.85      146.52      3.27 o
 -10   2  10        0.61       -1.02      2.37 o
  -9   2  10        0.25        1.39      2.26 o
  -8   2  10      280.26      293.90      3.94 o
  -7   2  10       50.20       47.80      2.75 o
  -6   2  10      170.80      150.39      2.75 o
  -5   2  10      535.35      436.62     17.46 o
  -4   2  10      371.78      297.32     21.41 o
  -3   2  10       33.12       33.55      4.46 o
  -2   2  10        2.33        2.45      4.15 o
  -1   2  10      121.21      116.17      5.65 o
   0   2  10       25.09       16.39      4.66 o
   1   2  10       28.69       27.71      4.87 o
   2   2  10       94.86       85.56      4.35 o
   3   2  10       81.51       87.39      8.71 o
   4   2  10       33.78       27.99      3.98 o
   5   2  10       20.63       20.25      6.77 o
   6   2  10       13.14        9.76      6.59 o
   7   2  10        1.57        4.40      6.93 o
 -15   3  10       82.73      102.30     12.19 o
 -14   3  10        0.05       -1.22      2.99 o
 -13   3  10       82.85       86.11      3.48 o
 -12   3  10        4.03        4.03      2.78 o
 -11   3  10       59.80       56.12      9.69 o
 -10   3  10       94.88       95.34      4.35 o
  -9   3  10       74.49       83.34      5.87 o
  -8   3  10       21.44       16.77      2.95 o
  -7   3  10      313.57      306.28     12.75 o
  -6   3  10        6.26       12.14      5.22 o
  -5   3  10       14.14        7.43      5.20 o
  -4   3  10      537.89      536.54      8.85 o
  -3   3  10      541.94      544.86      9.07 o
  -2   3  10      771.27      786.88     10.35 o
  -1   3  10        6.92        6.56      5.74 o
   0   3  10       62.01       51.31      5.83 o
   1   3  10      233.15      221.26      7.06 o
   2   3  10        0.56       -0.29      4.23 o
   3   3  10        3.22        1.20      4.02 o
   4   3  10        0.71       -2.83      6.81 o
   5   3  10        3.05       -3.95      7.25 o
   6   3  10        5.69        6.85      7.43 o
 -13   4  10        2.35        3.17      5.93 o
 -12   4  10        2.72       -0.29      5.81 o
 -11   4  10       16.17        6.74      6.21 o
 -10   4  10        0.70       -1.57      6.21 o
  -9   4  10       24.92       25.53      6.24 o
  -8   4  10        7.34        5.26      6.25 o
  -7   4  10       50.68       44.77      6.56 o
  -6   4  10       52.19       44.44      6.76 o
  -5   4  10       70.59       65.11      6.73 o
  -4   4  10      112.61      112.32      7.30 o
  -3   4  10       46.16       43.25      6.45 o
  -2   4  10       10.76        0.76      5.85 o
  -1   4  10       37.79       35.53      6.05 o
   0   4  10       16.01       19.96      6.14 o
   1   4  10        1.93       -1.11      4.62 o
   2   4  10       14.69       16.12      4.89 o
   3   4  10        2.14        5.27      8.10 o
   4   4  10        2.29       -3.92      8.31 o
  -8   5  10        0.38        2.43      5.32 o
  -7   5  10        0.47        3.69      5.08 o
  -6   5  10        0.35       -0.74      5.12 o
  -5   5  10       16.16       14.28      5.42 o
  -4   5  10        0.16       -1.61      5.04 o
  -3   5  10        1.99       -0.60      6.93 o
  -2   5  10        1.88        0.44      6.58 o
  -1   5  10        9.57       14.33      7.31 o
 -18   1  11        1.65        0.68      4.49 o
 -17   1  11       35.23       36.31      4.38 o
 -16   1  11        1.00        0.80      3.68 o
 -15   1  11       41.45       40.65      3.92 o
 -14   1  11      523.35      554.99      8.04 o
 -13   1  11      292.32      313.18      7.63 o
 -12   1  11      231.40      236.07      3.40 o
 -11   1  11       39.72       38.58      1.93 o
 -10   1  11      335.63      354.62      4.01 o
  -9   1  11       36.00       39.36      1.92 o
  -8   1  11       42.79       47.43      2.50 o
  -7   1  11        5.71        4.12      1.94 o
  -6   1  11      391.59      398.15      4.06 o
  -5   1  11      103.25      107.22      3.25 o
  -4   1  11       61.14       63.95      3.00 o
  -3   1  11       57.05       52.85      6.96 o
  -2   1  11       47.05       45.37      3.20 o
  -1   1  11       16.17       16.15      2.18 o
   0   1  11       25.87       21.62      2.67 o
   1   1  11      132.08      124.32      2.89 o
   2   1  11      287.71      295.23      4.86 o
   3   1  11        5.46        3.50      2.57 o
   4   1  11      689.76      718.76     17.05 o
   5   1  11        3.87        2.62      3.56 o
   6   1  11        4.05        5.35      3.57 o
   7   1  11       15.87        8.75      6.40 o
 -17   2  11        2.05        3.16      4.30 o
 -16   2  11        2.95        4.17      4.01 o
 -15   2  11       43.63       41.45      4.08 o
 -14   2  11        8.49       10.84      2.83 o
 -13   2  11        0.03       -0.61      2.68 o
 -12   2  11      182.88      196.55      4.84 o
 -11   2  11        0.03        1.19      2.57 o
 -10   2  11       21.87       26.71      2.51 o
  -9   2  11       53.99       51.61      3.51 o
  -8   2  11      134.91      135.29      3.29 o
  -7   2  11        1.72        1.00      2.25 o
  -6   2  11        1.69       -0.90      2.04 o
  -5   2  11      768.71      707.08     30.63 o
  -4   2  11       20.54       17.52      9.15 o
  -3   2  11       36.42       27.06      4.57 o
  -2   2  11        8.94       15.17      4.87 o
  -1   2  11      232.35      239.16      6.57 o
   0   2  11        8.11        8.24      4.66 o
   1   2  11       53.56       62.16      5.68 o
   2   2  11        2.02        5.19      3.98 o
   3   2  11       64.61       55.58      5.27 o
   4   2  11      233.73      237.67     14.59 o
   5   2  11       79.16       72.31      7.09 o
   6   2  11        5.78        3.35      7.13 o
   7   2  11       91.84       95.80      8.83 o
 -15   3  11       30.52       36.61      3.45 o
 -14   3  11        8.40        6.99      3.08 o
 -13   3  11        0.12       -0.85      2.95 o
 -12   3  11        3.82        6.10      3.39 o
 -11   3  11        6.90        3.01      3.10 o
 -10   3  11      190.18      184.24     14.41 o
  -9   3  11       69.09       63.27      3.34 o
  -8   3  11      617.26      612.48      9.85 o
  -7   3  11      214.49      205.67      7.38 o
  -6   3  11      655.90      614.54      9.63 o
  -5   3  11       49.69       50.37      5.80 o
  -4   3  11       73.43       69.52      5.99 o
  -3   3  11      784.51      806.57     10.93 o
  -2   3  11       69.72       65.24      6.70 o
  -1   3  11     1147.12     1159.98     12.44 o
   0   3  11      540.68      555.96      9.74 o
   1   3  11       35.71       29.92      5.95 o
   2   3  11        5.76       -0.03      4.37 o
   3   3  11        8.66        8.21      4.27 o
   4   3  11        2.70        2.77      6.88 o
   5   3  11        0.02        5.26      7.29 o
 -13   4  11       11.14       13.53      6.22 o
 -12   4  11       10.34        5.97      6.41 o
 -11   4  11        7.93        6.53      6.35 o
 -10   4  11       68.27       47.67      6.63 o
  -9   4  11       19.07       11.19      6.03 o
  -8   4  11       53.91       55.46      6.90 o
  -7   4  11       55.19       40.69      6.85 o
  -6   4  11       28.39       18.80      6.19 o
  -5   4  11        1.97        2.93      6.19 o
  -4   4  11       29.85       26.55      6.32 o
  -3   4  11       20.52       21.16      6.62 o
  -2   4  11       44.33       45.62      6.52 o
  -1   4  11      137.45      152.50      7.51 o
   0   4  11        8.88       20.32      6.42 o
   1   4  11       70.62       87.48      6.93 o
   2   4  11       14.06       15.06      5.18 o
   3   4  11       11.16        7.76      8.38 o
  -7   5  11        1.75        3.10      5.22 o
  -6   5  11        0.69       -1.48      5.23 o
  -5   5  11        1.21       -1.22      7.52 o
  -4   5  11        1.33       -2.53      7.17 o
  -3   5  11        7.51       20.57      7.10 o
 -18   0  12        8.26       10.21      5.98 o
 -17   0  12      142.16      157.79      7.31 o
 -16   0  12       52.98       65.68      6.23 o
 -15   0  12      155.22      181.62      6.76 o
 -14   0  12      252.48      265.87      7.33 o
 -13   0  12      285.85      283.93      5.34 o
 -12   0  12        0.59        1.03      2.45 o
 -11   0  12       45.25       33.98      4.42 o
 -10   0  12       14.31       13.90      2.50 o
  -9   0  12     3526.05     3866.38     11.53 o
  -8   0  12     1673.47     1807.03      9.16 o
  -7   0  12     1424.82     1479.24     45.20 o
  -6   0  12      858.59      839.22      8.37 o
  -5   0  12       49.56       58.02      4.07 o
  -4   0  12      154.33      158.44      4.94 o
  -3   0  12       22.36       25.34      3.97 o
  -2   0  12        2.58        3.33      4.03 o
  -1   0  12      475.10      511.33      7.82 o
   0   0  12       68.06       72.92      3.83 o
   1   0  12      472.81      508.68      6.14 o
   2   0  12       95.03       96.82      4.29 o
   3   0  12        1.00        0.82      3.72 o
   4   0  12      255.02      277.94      5.42 o
   5   0  12      244.25      241.65      7.86 o
   6   0  12       72.10       75.07      6.45 o
   7   0  12        5.96        1.03      5.35 o
 -18   1  12       67.11       84.52      5.16 o
 -17   1  12        0.14        1.56      3.75 o
 -16   1  12        2.43        4.17      3.74 o
 -15   1  12       71.59       70.55      4.23 o
 -14   1  12       10.83       12.69      2.43 o
 -13   1  12     1437.27     1519.60     12.43 o
 -12   1  12      182.05      176.36      2.92 o
 -11   1  12        0.20        0.59      1.81 o
 -10   1  12        0.02        0.64      1.84 o
  -9   1  12      160.50      145.61      3.50 o
  -8   1  12      129.67      124.92      2.64 o
  -7   1  12       69.05       68.90      2.40 o
  -6   1  12       59.99       54.68      3.09 o
  -5   1  12      395.35      392.47      6.62 o
  -4   1  12      302.58      298.70      6.57 o
  -3   1  12      211.45      186.52      4.08 o
  -2   1  12       29.06       33.42      3.33 o
  -1   1  12      196.78      184.08      3.60 o
   0   1  12       36.30       33.57      2.55 o
   1   1  12       49.34       46.81      4.02 o
   2   1  12       32.70       31.83      2.91 o
   3   1  12      428.84      431.60     12.03 o
   4   1  12      327.78      344.21      5.49 o
   5   1  12       72.42       66.02      7.04 o
   6   1  12        8.53        6.67      6.40 o
   7   1  12       58.55       63.43      7.47 o
 -17   2  12       19.82       23.06      4.43 o
 -16   2  12       13.84       14.08      3.88 o
 -15   2  12       38.65       46.73      4.07 o
 -14   2  12        0.72        0.48      2.74 o
 -13   2  12        0.04        0.62      2.65 o
 -12   2  12       11.39       13.00      2.64 o
 -11   2  12        0.70        0.16      2.57 o
 -10   2  12        0.23       -0.73      2.84 o
  -9   2  12       13.00       14.34      2.64 o
  -8   2  12       99.54       97.36      3.02 o
  -7   2  12      118.96      114.86      4.80 o
  -6   2  12        4.16        4.96      2.26 o
  -5   2  12       52.15       47.47      5.14 o
  -4   2  12        8.47       10.42      4.85 o
  -3   2  12        6.03        4.66      3.00 o
  -2   2  12        3.17        4.93      5.06 o
  -1   2  12       67.76       65.83      5.34 o
   0   2  12       92.40       96.55      6.04 o
   1   2  12       62.55       50.21      4.23 o
   2   2  12      168.72      160.24      5.13 o
   3   2  12      300.27      297.51      7.98 o
   4   2  12       36.15       43.07      7.64 o
   5   2  12       16.72       15.26      6.54 o
   6   2  12       12.67       23.94      7.33 o
 -15   3  12        4.75        9.70      3.19 o
 -14   3  12        2.53        5.98      3.01 o
 -13   3  12        1.31        1.45      3.44 o
 -12   3  12       33.72       36.80      3.95 o
 -11   3  12      154.25      142.43     12.69 o
 -10   3  12      148.41      133.10      4.02 o
  -9   3  12       98.99       84.09      5.99 o
  -8   3  12      527.79      497.83      9.04 o
  -7   3  12        4.25        8.65      5.44 o
  -6   3  12      183.84      164.81      7.23 o
  -5   3  12       56.97       49.18      6.44 o
  -4   3  12       15.49       10.82      5.48 o
  -3   3  12       71.18       63.93      6.49 o
  -2   3  12      301.03      305.14      8.41 o
  -1   3  12       27.73       21.80      6.16 o
   0   3  12      135.40      140.88      7.05 o
   1   3  12       26.46       34.09      4.64 o
   2   3  12        2.07       -1.74      4.32 o
   3   3  12        5.42        4.86      7.50 o
   4   3  12       49.13       39.53      8.08 o
 -13   4  12       24.92       28.22      6.47 o
 -12   4  12       48.96       38.34      6.77 o
 -11   4  12       57.42       53.49      6.81 o
 -10   4  12       31.56       28.88      6.56 o
  -9   4  12        9.19        7.87      5.61 o
  -8   4  12        6.65        6.85      6.35 o
  -7   4  12        9.42        8.88      6.36 o
  -6   4  12       15.09       15.97      6.23 o
  -5   4  12      149.53      152.51      7.59 o
  -4   4  12      195.20      197.90      8.27 o
  -3   4  12        0.28        5.59      5.82 o
  -2   4  12        0.00       -0.99      6.28 o
  -1   4  12        7.84       11.56      6.37 o
   0   4  12       38.17       39.85      6.61 o
   1   4  12        7.09        6.48      5.10 o
   2   4  12        0.93       -2.23      8.05 o
 -18   1  13        2.48        4.44      4.39 o
 -17   1  13       83.34       84.36      4.63 o
 -16   1  13       11.20        7.17      3.76 o
 -15   1  13        8.20        5.82      3.70 o
 -14   1  13       68.24       66.95      2.86 o
 -13   1  13      123.12      113.84      2.52 o
 -12   1  13      105.75       98.30      2.40 o
 -11   1  13       11.73       12.65      2.07 o
 -10   1  13       27.08       28.34      2.13 o
  -9   1  13        0.45        1.64      1.91 o
  -8   1  13       92.68       95.57      3.32 o
  -7   1  13       89.85       89.01      5.71 o
  -6   1  13       20.60       15.03      3.13 o
  -5   1  13      345.11      349.60      4.87 o
  -4   1  13       47.96       48.81      3.36 o
  -3   1  13      380.58      400.19      7.17 o
  -2   1  13       13.48       14.64      3.68 o
  -1   1  13       29.72       27.38      2.61 o
   0   1  13        9.84        8.12      2.48 o
   1   1  13      194.54      185.14      4.42 o
   2   1  13       69.18       74.10      4.48 o
   3   1  13        2.26        3.32      2.87 o
   4   1  13        0.42       -0.04      4.15 o
   5   1  13        0.04       -0.43      5.92 o
   6   1  13       51.02       63.15      7.85 o
 -17   2  13        7.91        9.74      4.18 o
 -16   2  13       17.68       18.06      3.84 o
 -15   2  13        2.36       -0.04      2.76 o
 -14   2  13       86.48       86.93      5.27 o
 -13   2  13      174.49      188.12      5.69 o
 -12   2  13       56.47       56.03      3.93 o
 -11   2  13       34.10       36.79      2.92 o
 -10   2  13        6.61        6.15      2.95 o
  -9   2  13       48.75       51.23      3.02 o
  -8   2  13        7.53        5.30      2.91 o
  -7   2  13       65.79       68.98      7.00 o
  -6   2  13      306.24      296.34      7.01 o
  -5   2  13        5.71        1.62      5.16 o
  -4   2  13      483.18      480.80      8.50 o
  -3   2  13      246.04      230.52      7.07 o
  -2   2  13        1.63        0.11      5.16 o
  -1   2  13       18.45       24.91      6.24 o
   0   2  13        6.11        3.22      5.77 o
   1   2  13      441.49      456.63      6.77 o
   2   2  13        0.05       -2.47      4.38 o
   3   2  13      136.19      145.85      5.55 o
   4   2  13       13.37       12.44      7.41 o
   5   2  13        9.17        6.14      7.29 o
 -15   3  13       25.27       19.89      3.28 o
 -14   3  13        4.68        4.77      3.65 o
 -13   3  13       34.04       32.09      3.74 o
 -12   3  13       85.05       79.65      3.79 o
 -11   3  13       53.56       43.25      5.86 o
 -10   3  13       65.58       46.70      6.15 o
  -9   3  13       47.42       46.39      6.24 o
  -8   3  13      461.56      422.20      9.34 o
  -7   3  13        1.42        5.04      5.75 o
  -6   3  13      441.15      408.40      9.11 o
  -5   3  13        5.96        3.92      5.94 o
  -4   3  13       38.50       29.63      5.93 o
  -3   3  13        4.80        5.23      6.02 o
  -2   3  13       11.43        9.39      6.18 o
  -1   3  13        8.37        9.92      6.11 o
   0   3  13       14.47       12.53      5.79 o
   1   3  13        8.75        2.41      4.37 o
   2   3  13        6.80        8.96      4.78 o
   3   3  13        0.14       -2.07      7.95 o
 -13   4  13       54.99       49.40      6.68 o
 -12   4  13        0.01        4.22      6.14 o
 -11   4  13       12.24       17.28      6.35 o
 -10   4  13       99.15       86.67      7.22 o
  -9   4  13        0.21        5.45      5.84 o
  -8   4  13        0.85       -0.10      5.90 o
  -7   4  13        0.66        7.02      5.66 o
  -6   4  13       36.36       49.41      6.85 o
  -5   4  13        7.96        8.50      6.30 o
  -4   4  13        0.35        5.07      6.60 o
  -3   4  13        8.41        2.31      6.65 o
  -2   4  13       37.98       33.25      6.71 o
  -1   4  13       36.43       29.10      6.56 o
   0   4  13        1.80       -0.17      6.81 o
   1   4  13        0.17        0.24      6.23 o
 -18   0  14      302.54      338.00      9.44 o
 -17   0  14      188.63      219.71      7.33 o
 -16   0  14     1778.09     2054.77     16.98 o
 -15   0  14       46.38       46.20      5.34 o
 -14   0  14      316.80      331.22      8.15 o
 -13   0  14        2.88        5.16      3.16 o
 -12   0  14      419.59      425.42      5.28 o
 -11   0  14       83.31       81.02      8.29 o
 -10   0  14       45.61       44.07      4.96 o
  -9   0  14      751.90      728.03      6.24 o
  -8   0  14      561.37      549.45      7.67 o
  -7   0  14      298.36      287.08      6.47 o
  -6   0  14       20.23       17.75      4.39 o
  -5   0  14      487.51      475.26      7.46 o
  -4   0  14       42.79       39.42      4.62 o
  -3   0  14        5.92        4.31      4.66 o
  -2   0  14      218.71      226.16      6.62 o
  -1   0  14        0.66        4.30      4.97 o
   0   0  14       88.03       83.03      4.17 o
   1   0  14       53.36       49.40      4.13 o
   2   0  14        5.72        5.44      3.87 o
   3   0  14      326.04      330.30     18.02 o
   4   0  14       87.26       96.26      6.72 o
   5   0  14      159.18      159.77      7.21 o
 -18   1  14       47.10       45.29      4.64 o
 -17   1  14       31.93       36.80      4.16 o
 -16   1  14        9.15       12.29      3.93 o
 -15   1  14       71.16       75.13      4.12 o
 -14   1  14      135.24      125.68      6.24 o
 -13   1  14       28.12       23.46      2.23 o
 -12   1  14       32.69       33.24      2.27 o
 -11   1  14      132.82      131.58      2.89 o
 -10   1  14      229.64      227.76      8.22 o
  -9   1  14        3.34        2.38      2.45 o
  -8   1  14        6.60        4.49      2.38 o
  -7   1  14      174.37      152.87      3.98 o
  -6   1  14       88.37       84.32      3.90 o
  -5   1  14       26.12       24.26      3.44 o
  -4   1  14      700.02      743.52      6.85 o
  -3   1  14        3.07        1.47      3.50 o
  -2   1  14      302.81      298.03      5.28 o
  -1   1  14      122.10      120.00      4.46 o
   0   1  14       45.27       35.10      4.20 o
   1   1  14       21.88       17.75      2.87 o
   2   1  14        0.23        0.02      2.86 o
   3   1  14      270.02      268.65     13.88 o
   4   1  14        8.83       10.20      6.57 o
   5   1  14       13.79       10.59      6.93 o
 -17   2  14       75.63       97.15      5.04 o
 -16   2  14        0.64        0.25      3.98 o
 -15   2  14       23.35       22.91      2.95 o
 -14   2  14        3.92        7.37      2.84 o
 -13   2  14       78.45       72.24      3.83 o
 -12   2  14        1.20        1.13      2.64 o
 -11   2  14        1.16        1.78      2.97 o
 -10   2  14       73.76       67.65     10.54 o
  -9   2  14       46.99       47.51      2.99 o
  -8   2  14       83.58       87.79      6.81 o
  -7   2  14       23.57       24.64      5.25 o
  -6   2  14      818.51      867.13     10.76 o
  -5   2  14      707.45      695.97      9.90 o
  -4   2  14     1233.03     1253.03     12.68 o
  -3   2  14       10.66        2.99      5.62 o
  -2   2  14      281.48      263.89      7.72 o
  -1   2  14        4.04        3.86      5.52 o
   0   2  14      315.71      318.67      8.22 o
   1   2  14       83.19       89.49      5.02 o
   2   2  14       97.43      103.07      5.21 o
   3   2  14      142.55      131.75      8.47 o
   4   2  14        0.19       -1.05      7.62 o
 -15   3  14       57.64       48.53      4.12 o
 -14   3  14       17.94       19.62      3.70 o
 -13   3  14       11.59       10.52      5.95 o
 -12   3  14        6.26        5.63      5.58 o
 -11   3  14       43.40       27.56      6.00 o
 -10   3  14        8.47        5.19      5.38 o
  -9   3  14       18.14       13.76      5.83 o
  -8   3  14       22.48       26.84      5.80 o
  -7   3  14      466.75      435.92      9.21 o
  -6   3  14        1.93        5.47      5.52 o
  -5   3  14        2.18        0.21      5.57 o
  -4   3  14        3.00        1.32      5.99 o
  -3   3  14        3.56        3.35      5.24 o
  -2   3  14        0.06       -0.79      5.61 o
  -1   3  14        4.47        9.09      6.07 o
   0   3  14        2.51        2.17      5.91 o
   1   3  14       65.74       63.98      7.15 o
   2   3  14        1.62        3.92      8.30 o
   3   3  14       20.63       22.92      9.03 o
 -12   4  14       18.96       15.55      6.65 o
 -11   4  14      129.97      110.07      7.69 o
 -10   4  14        9.79       20.06      6.77 o
  -9   4  14       33.44       36.11      6.36 o
  -8   4  14        6.19        7.30      6.11 o
  -7   4  14        1.14        5.77      6.38 o
  -6   4  14        8.01        7.46      6.43 o
  -5   4  14        0.34        0.13      6.51 o
  -4   4  14        1.24        5.67      6.50 o
  -3   4  14        1.02        2.26      6.34 o
  -2   4  14       43.20       42.35      7.30 o
  -1   4  14        8.04       13.43      7.04 o
   0   4  14        0.10       -2.92      5.34 o
 -18   1  15       12.49       13.12      6.50 o
 -17   1  15        0.20       -2.40      3.84 o
 -16   1  15      109.90      117.15      4.59 o
 -15   1  15        4.58        2.05      2.60 o
 -14   1  15       30.06       29.58      2.78 o
 -13   1  15       11.54       10.31      2.15 o
 -12   1  15       73.27       68.64      2.55 o
 -11   1  15      195.12      199.23      2.97 o
 -10   1  15      351.60      341.58      7.14 o
  -9   1  15       34.18       39.00      2.72 o
  -8   1  15        0.30       -0.69      3.59 o
  -7   1  15       25.74       29.00      3.60 o
  -6   1  15       34.87       30.75      3.68 o
  -5   1  15      133.21      138.31      4.44 o
  -4   1  15      148.73      141.05      4.74 o
  -3   1  15        7.82        7.46      4.04 o
  -2   1  15        1.71        2.36      4.26 o
  -1   1  15        1.70        0.02      2.86 o
   0   1  15       51.70       40.26      3.44 o
   1   1  15       87.08       76.34      4.72 o
   2   1  15      342.86      317.17      7.44 o
   3   1  15        0.01        3.61      4.64 o
   4   1  15        1.40       -0.83      6.45 o
 -17   2  15       27.95       42.73      4.46 o
 -16   2  15        0.44       -2.14      4.00 o
 -15   2  15        0.88        3.26      2.87 o
 -14   2  15        6.59        7.73      2.88 o
 -13   2  15      239.34      220.48      6.18 o
 -12   2  15       35.06       33.61      4.46 o
 -11   2  15        9.46        7.45      3.07 o
 -10   2  15        0.75       -0.96      3.01 o
  -9   2  15        2.46        3.96      2.97 o
  -8   2  15      208.64      215.93     13.33 o
  -7   2  15       24.27       20.31      5.76 o
  -6   2  15       31.99       28.87      5.72 o
  -5   2  15     1145.60     1155.12     12.69 o
  -4   2  15       47.17       47.38      5.83 o
  -3   2  15      319.60      317.21      8.29 o
  -2   2  15      449.14      434.33      8.81 o
  -1   2  15       45.23       51.19      6.32 o
   0   2  15      259.11      265.68      8.02 o
   1   2  15       11.69       13.29      4.97 o
   2   2  15      291.53      313.71      6.62 o
   3   2  15       25.42       17.82      7.93 o
 -15   3  15        9.11       13.79      5.43 o
 -14   3  15       38.84       30.42      6.13 o
 -13   3  15        6.89        4.51      5.62 o
 -12   3  15        0.93        0.63      5.28 o
 -11   3  15        9.79        9.99      6.06 o
 -10   3  15       87.10       75.80      6.19 o
  -9   3  15      133.93      115.33      6.65 o
  -8   3  15        5.75        4.35      5.42 o
  -7   3  15      110.43      101.13      6.98 o
  -6   3  15      175.61      171.41      7.52 o
  -5   3  15        0.06        5.07      6.19 o
  -4   3  15       69.13       77.67      6.66 o
  -3   3  15      193.67      220.29      8.53 o
  -2   3  15        1.17       -3.20      6.50 o
  -1   3  15      185.18      211.55      8.03 o
   0   3  15        0.82       -1.63      6.24 o
   1   3  15       15.28       13.21      5.18 o
   2   3  15       38.19       46.56      9.36 o
 -12   4  15       43.55       33.38      7.29 o
 -11   4  15       12.15       11.13      7.00 o
 -10   4  15       59.50       43.33      6.84 o
  -9   4  15       12.90       13.03      6.37 o
  -8   4  15      155.76      137.66      7.51 o
  -7   4  15        4.31        5.04      6.83 o
  -6   4  15        1.01        8.80      6.22 o
  -5   4  15       16.30       29.10      6.72 o
  -4   4  15        1.21       -1.93      6.31 o
  -3   4  15      283.63      333.85     10.19 o
  -2   4  15        0.31       -0.12      7.24 o
 -18   0  16       32.06       33.61      6.31 o
 -17   0  16      339.59      361.11      8.99 o
 -16   0  16       12.66       17.50      5.81 o
 -15   0  16     1450.74     1606.46     14.73 o
 -14   0  16       63.19       55.02      7.99 o
 -13   0  16        9.13       14.82      3.40 o
 -12   0  16       11.68       13.97      3.27 o
 -11   0  16        1.13        1.84      3.28 o
 -10   0  16      157.93      167.71     10.34 o
  -9   0  16       60.44       66.58      5.52 o
  -8   0  16      162.94      161.58      6.36 o
  -7   0  16       38.70       33.84      5.16 o
  -6   0  16        8.53        8.45      4.94 o
  -5   0  16        5.49        5.24      5.04 o
  -4   0  16       37.34       43.74      5.52 o
  -3   0  16       24.71       25.40      6.17 o
  -2   0  16       18.32       10.91      5.68 o
  -1   0  16        0.50        0.91      3.78 o
   0   0  16        8.65        7.35      3.94 o
   1   0  16       50.49       47.71      4.49 o
   2   0  16       33.12       37.43      4.46 o
   3   0  16       49.03       59.23      4.78 o
   4   0  16        4.27        6.46      6.08 o
 -18   1  16       32.67       33.74      4.37 o
 -17   1  16      164.07      185.77      5.43 o
 -16   1  16        7.18        5.35      3.63 o
 -15   1  16       72.28       72.67      4.39 o
 -14   1  16        0.30       -0.39      2.25 o
 -13   1  16       29.78       28.07      2.91 o
 -12   1  16       18.46       14.27      2.38 o
 -11   1  16      172.32      171.85      6.38 o
 -10   1  16       60.83       66.96      3.97 o
  -9   1  16      435.97      474.06     12.37 o
  -8   1  16        0.00       -1.12      3.70 o
  -7   1  16      114.25      105.71      4.32 o
  -6   1  16       11.29        9.51      3.86 o
  -5   1  16       31.05       34.21      4.11 o
  -4   1  16       16.12       14.12      4.14 o
  -3   1  16      164.18      169.43      5.01 o
  -2   1  16       54.75       59.53      3.21 o
  -1   1  16      228.96      211.24     11.30 o
   0   1  16      100.16       91.66      5.04 o
   1   1  16       73.74       67.02      9.57 o
   2   1  16       24.92       32.71      4.91 o
   3   1  16       12.38       15.67      6.69 o
 -17   2  16        1.20        1.60      4.11 o
 -16   2  16        9.75       13.27      4.07 o
 -15   2  16       24.90       26.95      3.09 o
 -14   2  16        5.85        6.87      3.01 o
 -13   2  16       20.93       20.08      3.51 o
 -12   2  16      144.74      138.45     12.23 o
 -11   2  16        5.88        7.91      3.09 o
 -10   2  16        6.83        9.23      3.10 o
  -9   2  16       83.86       77.11      6.50 o
  -8   2  16       20.75       23.56      5.78 o
  -7   2  16      278.38      258.94      8.03 o
  -6   2  16      175.07      180.55      7.40 o
  -5   2  16       18.15       14.44      5.89 o
  -4   2  16      141.41      124.72      6.79 o
  -3   2  16        2.26        0.24      5.43 o
  -2   2  16       12.80        9.99      5.69 o
  -1   2  16       10.73       19.75      6.13 o
   0   2  16        8.56       11.56      4.73 o
   1   2  16       96.05       98.59      5.56 o
   2   2  16       42.26       48.74      6.00 o
 -15   3  16       14.67       19.42      5.55 o
 -14   3  16       50.51       44.40      5.73 o
 -13   3  16        0.04       -0.28      5.77 o
 -12   3  16       12.19       11.97      5.51 o
 -11   3  16        0.45       -1.56      5.86 o
 -10   3  16        5.39        4.68      5.46 o
  -9   3  16       11.66        8.17      5.74 o
  -8   3  16       29.24       28.06      6.30 o
  -7   3  16        0.37        4.30      5.77 o
  -6   3  16      102.48      101.20      7.39 o
  -5   3  16        1.52       -1.10      6.05 o
  -4   3  16       48.94       43.26      6.96 o
  -3   3  16       17.10       17.20      6.30 o
  -2   3  16       44.55       44.53      6.57 o
  -1   3  16        0.12       -1.57      6.59 o
   0   3  16       19.64       17.44      5.19 o
   1   3  16       27.05       36.98      5.76 o
 -12   4  16        0.22       -2.58      6.56 o
 -11   4  16        1.20        3.66      6.95 o
 -10   4  16      233.92      230.33      8.76 o
  -9   4  16        9.82        4.32      6.52 o
  -8   4  16       30.25       28.41      6.51 o
  -7   4  16        6.27        5.59      6.84 o
  -6   4  16        1.93        0.88      6.37 o
  -5   4  16       14.56       16.99      6.59 o
  -4   4  16        1.98        6.70      7.14 o
  -3   4  16        1.13        1.04      7.38 o
 -18   1  17       61.11       62.80      5.79 o
 -17   1  17        5.60        8.82      4.02 o
 -16   1  17       40.63       41.81      4.03 o
 -15   1  17       57.60       61.42      4.59 o
 -14   1  17        0.80        0.36      2.37 o
 -13   1  17       30.44       31.94      2.55 o
 -12   1  17        4.48        4.71      2.73 o
 -11   1  17      185.28      181.10      3.90 o
 -10   1  17       22.56       27.89      3.03 o
  -9   1  17        0.61        0.96      3.93 o
  -8   1  17      691.25      730.19      7.30 o
  -7   1  17      118.10      113.23      4.78 o
  -6   1  17      256.14      265.14      5.65 o
  -5   1  17      192.45      189.40     12.85 o
  -4   1  17       82.81       78.87      4.59 o
  -3   1  17       53.73       51.47      4.89 o
  -2   1  17       15.16       14.67      4.40 o
  -1   1  17        1.56       -1.36      5.91 o
   0   1  17        0.16        0.58      4.46 o
   1   1  17      134.60      150.01      5.72 o
   2   1  17        9.35       11.17      4.76 o
 -17   2  17        0.71        4.64      4.22 o
 -16   2  17       14.60       15.64      3.15 o
 -15   2  17       33.83       38.62      3.65 o
 -14   2  17      159.42      147.01      4.77 o
 -13   2  17        1.93        2.24      3.31 o
 -12   2  17      213.38      199.59     10.62 o
 -11   2  17        7.41        5.36      3.40 o
 -10   2  17       25.26       17.01      5.98 o
  -9   2  17        4.12        4.04      6.00 o
  -8   2  17       83.33       77.80      6.36 o
  -7   2  17      131.58      113.33      6.88 o
  -6   2  17        8.53        5.54      5.90 o
  -5   2  17       77.12       67.09      6.56 o
  -4   2  17       42.71       38.46      6.13 o
  -3   2  17       95.53       95.45      6.63 o
  -2   2  17       31.95       29.32      6.12 o
  -1   2  17       10.09        1.88      6.16 o
   0   2  17       45.02       47.53      5.24 o
   1   2  17       57.36       56.30      5.35 o
 -15   3  17        6.33       11.15      5.63 o
 -14   3  17        0.29        2.27      5.68 o
 -13   3  17        0.17        0.34      5.60 o
 -12   3  17       44.26       36.38      6.09 o
 -11   3  17       11.57        8.02      5.93 o
 -10   3  17       24.93       18.61      5.81 o
  -9   3  17        1.83        2.91      5.81 o
  -8   3  17       11.32        6.39      6.45 o
  -7   3  17        9.49       14.47      6.22 o
  -6   3  17       28.31       33.83      6.59 o
  -5   3  17        0.33        1.93      5.93 o
  -4   3  17       16.67       16.51      6.73 o
  -3   3  17       82.34       77.48      6.80 o
  -2   3  17        2.16        5.25      6.56 o
  -1   3  17      100.64      109.91      7.89 o
 -11   4  17       17.48       22.09      7.00 o
 -10   4  17       72.78       71.07      7.78 o
  -9   4  17        1.88       -2.02      7.00 o
  -8   4  17       12.63        7.39      6.55 o
  -7   4  17        1.39        5.15      7.25 o
  -6   4  17        0.92        4.04      7.21 o
  -5   4  17        1.07        3.08      7.52 o
 -18   0  18        9.44       11.09      6.21 o
 -17   0  18        5.87        0.90      5.24 o
 -16   0  18      251.31      282.66      8.02 o
 -15   0  18      161.17      180.05     21.33 o
 -14   0  18       33.30       35.15      3.55 o
 -13   0  18       42.70       52.46      6.44 o
 -12   0  18      163.19      157.31     17.88 o
 -11   0  18        0.22        2.08      5.44 o
 -10   0  18        1.27       -0.92      5.42 o
  -9   0  18      304.33      311.75      8.14 o
  -8   0  18      323.03      338.86      8.35 o
  -7   0  18        4.50       -2.36      5.48 o
  -6   0  18       30.85       34.38      6.13 o
  -5   0  18        0.25        2.52      6.07 o
  -4   0  18        4.01        6.16      6.52 o
  -3   0  18      115.16      110.29      7.02 o
  -2   0  18      369.45      354.80      9.41 o
  -1   0  18      109.09       97.33     10.11 o
   0   0  18      161.72      152.13      5.46 o
   1   0  18      220.75      215.10     12.44 o
   2   0  18        1.86        5.94      6.92 o
 -18   1  18      130.29      145.63      5.92 o
 -17   1  18        0.05       -0.05      4.13 o
 -16   1  18       32.92       30.98      3.18 o
 -15   1  18       38.62       43.41      3.68 o
 -14   1  18       64.94       64.30      2.86 o
 -13   1  18        2.39        1.82      2.39 o
 -12   1  18       53.40       58.21      6.90 o
 -11   1  18      236.59      247.65      7.63 o
 -10   1  18       50.07       46.89      4.23 o
  -9   1  18       17.95       19.79      3.92 o
  -8   1  18      547.20      577.06      7.15 o
  -7   1  18      758.61      799.85      8.02 o
  -6   1  18      617.81      629.57      7.61 o
  -5   1  18        1.98       -0.68      4.08 o
  -4   1  18       32.92       31.99      4.61 o
  -3   1  18        2.83        2.58      4.36 o
  -2   1  18       10.44       12.51      4.60 o
  -1   1  18       44.80       42.43      4.90 o
   0   1  18        3.16        6.23      4.77 o
   1   1  18       40.45       40.97      6.32 o
 -17   2  18        9.71       11.93      4.16 o
 -16   2  18       19.89       20.70      3.22 o
 -15   2  18        9.40        6.98      3.63 o
 -14   2  18       29.33       28.38      3.65 o
 -13   2  18       12.42        6.67      3.54 o
 -12   2  18        6.66        5.27      5.59 o
 -11   2  18       21.67       12.79      5.75 o
 -10   2  18        6.05        3.95      5.36 o
  -9   2  18       98.28       86.96      6.45 o
  -8   2  18       77.27       65.07      6.33 o
  -7   2  18        7.61        2.84      6.01 o
  -6   2  18      156.98      170.52      7.64 o
  -5   2  18        1.33       -3.23      6.26 o
  -4   2  18       38.97       37.75      6.50 o
  -3   2  18        9.73       12.64      6.26 o
  -2   2  18       37.92       38.22      6.72 o
  -1   2  18       36.52       33.43      6.81 o
   0   2  18        5.40        6.28      5.12 o
 -15   3  18        0.96        1.80      6.09 o
 -14   3  18        5.78        7.85      5.78 o
 -13   3  18        1.96        4.20      5.66 o
 -12   3  18        0.65        3.23      6.37 o
 -11   3  18        3.89        3.46      5.68 o
 -10   3  18       12.32        7.12      5.96 o
  -9   3  18        7.10        6.03      5.86 o
  -8   3  18        9.78        8.66      6.57 o
  -7   3  18        3.60       -5.51      5.98 o
  -6   3  18        3.56        9.27      5.83 o
  -5   3  18      132.38      151.32      7.72 o
  -4   3  18       31.12       21.31      6.65 o
  -3   3  18       17.70       26.09      7.29 o
  -2   3  18      150.64      166.12      8.49 o
  -8   4  18        9.78        6.22      7.14 o
 -18   1  19      111.08      118.28      5.36 o
 -17   1  19       15.79       19.81      4.30 o
 -16   1  19       33.65       30.80      3.28 o
 -15   1  19       63.56       56.56      2.86 o
 -14   1  19        7.68        7.34      2.54 o
 -13   1  19        0.03       -0.55      2.99 o
 -12   1  19       33.28       36.78      3.22 o
 -11   1  19        1.28        3.27      3.95 o
 -10   1  19        9.37        9.51      4.04 o
  -9   1  19       43.57       48.92      4.62 o
  -8   1  19        0.83       -0.39      4.23 o
  -7   1  19      486.56      508.19      6.98 o
  -6   1  19       51.26       42.71      4.47 o
  -5   1  19      100.45      107.54      5.12 o
  -4   1  19       66.05       60.57      5.38 o
  -3   1  19        7.31        6.30      4.46 o
  -2   1  19        2.31        1.58      4.57 o
  -1   1  19        5.01        3.92      4.78 o
   0   1  19       23.22       24.97      5.04 o
 -17   2  19        0.52        0.80      4.20 o
 -16   2  19        0.00       -1.65      3.61 o
 -15   2  19       35.36       24.78      3.91 o
 -14   2  19       38.39       26.10      5.70 o
 -13   2  19        9.35        9.71      5.45 o
 -12   2  19      101.29       92.12      6.60 o
 -11   2  19       27.72       20.98      5.63 o
 -10   2  19       23.23       22.49      5.93 o
  -9   2  19        0.61       -1.56      5.40 o
  -8   2  19       44.08       41.71      6.68 o
  -7   2  19        3.00        3.63      6.00 o
  -6   2  19      167.04      169.91      7.75 o
  -5   2  19       12.59        5.03      6.84 o
  -4   2  19        9.65        4.50      6.34 o
  -3   2  19       75.26       79.55      7.37 o
  -2   2  19       37.91       44.76      7.35 o
  -1   2  19        0.01        3.16      5.15 o
 -14   3  19       27.10       18.62      6.73 o
 -13   3  19        0.68       -2.35      6.49 o
 -12   3  19        8.11       10.67      6.32 o
 -11   3  19       17.18        7.82      6.77 o
 -10   3  19      118.82      110.84      7.87 o
  -9   3  19        4.55       15.84      6.76 o
  -8   3  19       10.06       14.89      7.10 o
  -7   3  19       20.69       22.55      6.34 o
  -6   3  19        0.00        6.40      6.33 o
  -5   3  19       68.72       88.89      7.68 o
  -4   3  19        1.60        2.67      6.95 o
  -3   3  19        2.49        8.59      7.06 o
 -18   0  20       15.93       17.94      6.46 o
 -17   0  20      131.77      163.78      7.60 o
 -16   0  20       14.52       11.85      3.56 o
 -15   0  20       19.83       24.51      3.75 o
 -14   0  20        2.16        3.26      3.69 o
 -13   0  20       10.17       18.40      5.34 o
 -12   0  20      163.83      166.45      6.87 o
 -11   0  20      867.06      947.81     11.65 o
 -10   0  20       59.52       64.21      6.21 o
  -9   0  20      447.16      451.52      9.47 o
  -8   0  20       56.00       53.29      6.25 o
  -7   0  20      151.32      165.74      7.22 o
  -6   0  20        0.00        3.40      6.21 o
  -5   0  20      230.84      221.26      8.46 o
  -4   0  20       95.54       89.61      7.78 o
  -3   0  20      167.08      174.72      8.12 o
  -2   0  20       12.93        6.87      4.64 o
  -1   0  20      133.11      114.16      8.39 o
 -18   1  20       12.00       12.09      4.52 o
 -17   1  20      121.35      134.95      5.23 o
 -16   1  20       34.11       32.38      3.42 o
 -15   1  20       99.34       95.74      4.86 o
 -14   1  20       11.08        9.68      3.02 o
 -13   1  20        0.71        2.74      3.04 o
 -12   1  20       43.03       41.32      4.28 o
 -11   1  20        0.18        0.14      4.22 o
 -10   1  20      260.77      271.46      7.27 o
  -9   1  20       20.61       21.71      4.43 o
  -8   1  20       68.04       71.73      4.77 o
  -7   1  20      193.52      199.97      5.89 o
  -6   1  20        7.54        7.10      4.55 o
  -5   1  20       13.58       13.56      4.94 o
  -4   1  20       87.65       83.31      5.13 o
  -3   1  20        4.48        8.87      4.81 o
  -2   1  20        6.02        4.48      6.49 o
  -1   1  20       10.91        6.51      5.09 o
 -16   2  20       16.11        6.62      5.03 o
 -15   2  20        5.23        5.67      5.15 o
 -14   2  20       31.78       24.75      5.84 o
 -13   2  20       17.88       14.27      6.07 o
 -12   2  20        0.11       -2.68      5.92 o
 -11   2  20       20.95       15.22      6.47 o
 -10   2  20       61.44       54.23      6.91 o
  -9   2  20        1.05        2.99      6.26 o
  -8   2  20       71.12       71.58      6.82 o
  -7   2  20        1.11       -1.03      5.61 o
  -6   2  20        0.70        4.87      6.07 o
  -5   2  20        4.55        0.11      6.34 o
  -4   2  20       19.26       17.93      6.88 o
  -3   2  20       17.40       20.55      7.17 o
  -2   2  20       24.41       33.56      7.26 o
 -13   3  20        3.51       -3.43      6.76 o
 -12   3  20        3.55        4.27      6.92 o
 -11   3  20        0.64       -6.80      7.14 o
 -10   3  20        0.53        5.50      7.14 o
  -9   3  20        7.71        5.60      7.03 o
  -8   3  20        7.72        4.55      6.57 o
  -7   3  20        0.84       -2.49      6.53 o
  -6   3  20       32.83       40.76      7.27 o
  -5   3  20        6.70       10.06      6.66 o
 -17   1  21       56.60       61.06      4.77 o
 -16   1  21      127.98      121.65     16.11 o
 -15   1  21        1.71        2.84      3.10 o
 -14   1  21      144.89      132.92      8.22 o
 -13   1  21        0.34        2.47      4.14 o
 -12   1  21       73.00       71.95      4.51 o
 -11   1  21       28.05       24.99      4.48 o
 -10   1  21      168.29      170.97      7.58 o
  -9   1  21        0.99        0.28      4.39 o
  -8   1  21        0.48        0.66      4.45 o
  -7   1  21       31.83       30.75      5.22 o
  -6   1  21       23.06       26.03      4.75 o
  -5   1  21       16.89       15.64      4.87 o
  -4   1  21       91.88      100.83      5.42 o
  -3   1  21       21.95       30.01      5.23 o
  -2   1  21        5.00        4.40      5.22 o
 -16   2  21        1.85        1.88      5.53 o
 -15   2  21        4.78        6.42      5.88 o
 -14   2  21       12.38        7.68      5.96 o
 -13   2  21       50.39       41.65      6.60 o
 -12   2  21        0.81        2.42      5.91 o
 -11   2  21        0.71       -4.18      5.65 o
 -10   2  21        7.83        6.87      5.89 o
  -9   2  21       25.22       18.56      6.62 o
  -8   2  21        0.15        1.92      6.35 o
  -7   2  21        2.32        3.93      7.00 o
  -6   2  21       44.91       42.27      7.34 o
  -5   2  21       14.90       20.52      7.27 o
  -4   2  21        1.74       11.19      6.92 o
 -12   3  21        8.88        6.94      6.86 o
 -11   3  21        0.26       -6.45      6.83 o
 -10   3  21       23.47       26.92      6.81 o
  -9   3  21       54.91       52.87      7.75 o
  -8   3  21       36.38       42.88      7.17 o
  -7   3  21       55.11       56.87      8.09 o
 -17   0  22       31.64       34.48      6.65 o
 -16   0  22        1.26        2.48      3.95 o
 -15   0  22        0.12       -0.72      5.43 o
 -14   0  22        1.23        2.45      5.58 o
 -13   0  22       14.88       16.44      5.89 o
 -12   0  22       13.99       17.07      6.14 o
 -11   0  22      456.14      472.58      9.70 o
 -10   0  22     1021.31     1076.87     13.72 o
  -9   0  22      596.02      637.95     11.52 o
  -8   0  22      691.31      689.13     11.64 o
  -7   0  22        1.91        5.76      6.48 o
  -6   0  22      132.58      133.02      7.67 o
  -5   0  22       21.66       19.17      7.16 o
  -4   0  22        5.64       12.79      7.33 o
  -3   0  22       44.19       40.99      7.93 o
 -17   1  22       33.41       31.12      5.35 o
 -16   1  22        0.36        0.19      3.88 o
 -15   1  22       14.70       13.90      3.29 o
 -14   1  22        8.82        5.65      4.18 o
 -13   1  22        6.41        7.40      4.37 o
 -12   1  22        3.65       -0.50      4.34 o
 -11   1  22      113.65      118.01      5.45 o
 -10   1  22        0.77        0.51      4.41 o
  -9   1  22        4.65        0.80      4.59 o
  -8   1  22        0.00       -2.64      4.58 o
  -7   1  22        0.71        3.47      4.73 o
  -6   1  22        8.22        8.39      4.81 o
  -5   1  22       11.33        7.18      5.06 o
  -4   1  22       22.97       18.50      5.31 o
 -15   2  22        0.08        2.02      6.11 o
 -14   2  22       10.75        9.58      6.70 o
 -13   2  22      100.78      107.34      7.46 o
 -12   2  22       12.65        5.47      6.46 o
 -11   2  22        8.07        9.93      6.67 o
 -10   2  22        1.79       -2.59      6.88 o
  -9   2  22       11.88       13.43      7.00 o
  -8   2  22        0.05        1.96      6.86 o
  -7   2  22       41.95       45.99      7.18 o
  -6   2  22        0.04        0.40      6.77 o
  -5   2  22       16.83       21.97      7.47 o
 -16   1  23        1.71        4.20      3.30 o
 -15   1  23        0.18        2.23      4.08 o
 -14   1  23        9.20        9.54      4.16 o
 -13   1  23       22.11       17.11      4.44 o
 -12   1  23        0.14        2.28      4.46 o
 -11   1  23        0.41        0.33      4.74 o
 -10   1  23        4.36        4.25      4.80 o
  -9   1  23        2.56        2.41      4.97 o
  -8   1  23       41.50       37.78      5.32 o
  -7   1  23        0.42       -1.97      4.98 o
  -6   1  23       14.29       12.91      7.66 o
  -5   1  23       90.43       86.20      8.93 o
 -14   2  23       64.26       55.56      7.26 o
 -13   2  23       25.54       27.07      6.96 o
 -12   2  23        2.00        1.94      6.70 o
 -11   2  23        0.01        3.25      7.05 o
 -10   2  23        0.10        4.89      7.03 o
  -9   2  23        0.58        4.90      7.05 o
  -8   2  23       31.57       47.82      7.79 o
  -7   2  23      112.10      132.66      9.00 o
 -16   0  24       40.81       38.96      6.09 o
 -15   0  24        3.67        4.21      5.93 o
 -14   0  24       93.86       84.74      6.94 o
 -13   0  24       60.59       57.56      6.88 o
 -12   0  24      181.25      180.79      8.11 o
 -11   0  24        9.50       10.06      6.97 o
 -10   0  24       35.50       40.39      7.52 o
  -9   0  24      358.18      370.50     10.70 o
  -8   0  24       68.96       79.18      7.72 o
  -7   0  24        6.21        3.46      7.60 o
 -15   1  24        0.70       -0.19      4.33 o
 -14   1  24       85.89       85.70      5.24 o
 -13   1  24      168.71      169.37      8.15 o
 -12   1  24       13.80        9.25      4.95 o
 -11   1  24       51.03       49.09      5.15 o
 -10   1  24       15.65       18.48      5.27 o
  -9   1  24       48.49       51.53      5.58 o
  -8   1  24        0.13       -0.23      5.18 o
  -7   1  24       38.77       34.83      5.51 o
 -13   1  25        1.02        5.38      4.99 o
 -12   1  25      230.07      239.35      6.89 o
 -11   1  25        1.47        2.70      5.06 o
 -10   1  25       21.28       18.68      5.66 o
 
